# Supplementary material for: Excitatory Neurons Derived from Human-Induced Pluripotent Stem Cells Show Transcriptomic Differences in Alzheimer’s Patients from Controls
Source: Cells. 2023 Aug 2;12(15):1990. doi: 10.3390/cells12151990 (PMC10417412; doi:10.3390/cells12151990)
Supplement: Supplementary file 1 [file cells-12-01990-s001.zip]

Archive with 2 entries (2 files):
- Supplementary_Table_S1.xlsx
- Supplementary_Table_S2.xls
