# Supplementary material for: Excitatory Neurons Derived from Human-Induced Pluripotent Stem Cells Show Transcriptomic Differences in Alzheimer’s Patients from Controls
Source: Cells. 2023 Aug 2;12(15):1990. doi: 10.3390/cells12151990 (PMC10417412; doi:10.3390/cells12151990)
Supplement: Supplementary file 1 [file cells-12-01990-s001.zip › Supplementary_Table_S1.xlsx]

## Sheet: deseq2_WTvsAD_age_NEW_geneIDadd
gene_name	baseMean	log2FoldChange-positive=lower in AD	Fold change standard error	statistic	pvalue	padj
HS6ST2	676.42	-0.0728686	0.00926787	-7.86249	3.76557e-15	8.25564e-11
LINC02593	1054.52	0.0690621	0.00971966	7.1054	1.19971e-12	1.31513e-08
FBXO2	1528.44	0.064337	0.00978131	6.57755	4.7827e-11	3.4952e-07
TOB1-AS1	107.481	0.0607935	0.00940192	6.46608	1.00578e-10	5.51269e-07
SAMD11	1693.29	0.0705085	0.0113025	6.23833	4.42259e-10	1.93922e-06
FSTL5	1057.96	-0.0613989	0.00996003	-6.16453	7.0694e-10	2.58316e-06
AMOT	610.746	-0.0585905	0.0098549	-5.94532	2.75915e-09	8.64165e-06
PARD6G-AS1	66.5468	0.106574	0.0183102	5.82046	5.86846e-09	1.60825e-05
OLFM3	2570.33	-0.0377293	0.00654507	-5.76454	8.18812e-09	1.99463e-05
PDZD7	1091.65	0.0435985	0.00762254	5.71969	1.0672e-08	2.33972e-05
EMC4	1252.64	0.0414308	0.00733089	5.65154	1.59014e-08	3.1693e-05
AP000221.1	26.7082	0.119061	0.0211773	5.6221	1.88648e-08	3.4466e-05
ACSL4	15168.2	-0.0337979	0.00606404	-5.57349	2.49679e-08	4.21074e-05
MMGT1	3032.47	-0.0386359	0.00700939	-5.51202	3.5473e-08	5.55507e-05
ENOX2	401.356	-0.0536735	0.00979559	-5.47935	4.26891e-08	6.23943e-05
ARHGEF25	1434.28	0.033206	0.00608918	5.45328	4.94488e-08	6.77572e-05
RNASEH1-AS1	463.407	0.0474178	0.00872005	5.43779	5.39446e-08	6.95695e-05
USP11	12320.9	-0.0241805	0.00445585	-5.42669	5.74103e-08	6.99257e-05
USP9X	7800.98	-0.0370793	0.00687175	-5.39589	6.81838e-08	7.86769e-05
SMARCA1	4028.71	-0.0377	0.00706694	-5.33469	9.57063e-08	0.000104913
EGLN2	630.009	0.0744403	0.0143417	5.19049	2.09736e-07	0.000199924
MT-TA	3176.39	0.0476274	0.00916437	5.19701	2.02519e-07	0.000199924
PCDH7	1295.97	-0.0533479	0.0102602	-5.19949	1.9984e-07	0.000199924
GAS8	662.018	0.0388134	0.00749615	5.17779	2.24536e-07	0.000205113
TBX3	1655.92	0.0734765	0.014277	5.14649	2.65402e-07	0.000232747
NOL3	548.174	0.0641945	0.0125411	5.11873	3.07607e-07	0.000251307
PSMG3	1155.1	0.0406171	0.00793679	5.11757	3.09491e-07	0.000251307
AK1	2348.78	0.037659	0.00740581	5.08506	3.67507e-07	0.000287758
IFI27L2	649.721	0.072837	0.0147101	4.95149	7.3647e-07	0.000556771
CLCN5	1883.61	-0.0395345	0.00807554	-4.89559	9.80135e-07	0.000690595
MT-TN	6524.24	0.0342693	0.00701663	4.88401	1.03948e-06	0.000690595
OCRL	3602.9	-0.0289726	0.00593063	-4.88524	1.03301e-06	0.000690595
PUDP	1186.82	-0.0259613	0.00529544	-4.90258	9.45857e-07	0.000690595
GALR1	244.001	-0.0806588	0.0165892	-4.86213	1.16132e-06	0.000737404
RTL5	2747.01	-0.0254248	0.00523206	-4.85944	1.17721e-06	0.000737404
RAP2C	2043.59	-0.031834	0.00656888	-4.84619	1.25858e-06	0.000766473
EFR3B	5668.79	-0.027295	0.00563966	-4.83983	1.2995e-06	0.000770008
GK	293.737	-0.0359358	0.00744886	-4.82434	1.40466e-06	0.000792398
RADX	938.227	-0.0437487	0.00906963	-4.82365	1.40958e-06	0.000792398
ELMO1	938.132	0.0321357	0.00668337	4.80831	1.52211e-06	0.000793545
ETV1	688.178	-0.0529277	0.0109926	-4.81485	1.47308e-06	0.000793545
GLE1	292.139	-0.0224834	0.00467381	-4.81052	1.50539e-06	0.000793545
MBLAC1	177.188	0.0411032	0.00856449	4.79925	1.59259e-06	0.000793545
TLE5	13314.6	0.0290864	0.00606033	4.79947	1.59085e-06	0.000793545
ZNF572	62.5155	0.0735751	0.0153712	4.78657	1.69656e-06	0.000826565
FRMD4B	814.35	0.0317353	0.00665408	4.7693	1.84868e-06	0.000881099
SPATA20	906.779	0.0393126	0.00825091	4.76463	1.89196e-06	0.00088254
PHF6	2603.04	-0.0390959	0.00823666	-4.74658	2.06887e-06	0.000937303
RGS14	252.031	0.0790892	0.0166712	4.74405	2.09487e-06	0.000937303
CHM	1499.06	-0.0282876	0.00599354	-4.71968	2.36221e-06	0.00103578
SAMD3	259.623	0.0415023	0.00882342	4.70365	2.55552e-06	0.00109857
SYNE1	5813.96	0.0335799	0.00714981	4.69661	2.64512e-06	0.00111522
AC090946.1	31.0953	-0.0860391	0.0183582	-4.68669	2.77657e-06	0.00114856
ABHD13	971.44	-0.0240082	0.00513883	-4.67193	2.98378e-06	0.00121141
EPS8L1	699.886	0.0513096	0.011007	4.66154	3.13855e-06	0.00125108
CASK	10478.5	-0.026698	0.00577322	-4.62446	3.75572e-06	0.00147036
LINC00514	23.0409	0.217642	0.0471802	4.61299	3.96918e-06	0.00152667
AC092171.5	59.6857	0.067314	0.014694	4.58106	4.62625e-06	0.00174872
AC087783.1	36.5094	0.184168	0.0403025	4.56965	4.88546e-06	0.00181299
DENND1B	998.816	-0.0316916	0.00694018	-4.5664	4.96166e-06	0.00181299
TENM1	2477.17	-0.0551309	0.0120999	-4.55632	5.20574e-06	0.001871
PALM3	729.202	0.0641007	0.0141438	4.53207	5.84094e-06	0.00206543
TMED3	2420.7	0.0301694	0.0066728	4.52125	6.14763e-06	0.00210595
TMEM132C	55.2134	0.136821	0.0302562	4.52208	6.12335e-06	0.00210595
INO80B	363.388	0.0394088	0.0087283	4.51506	6.32993e-06	0.00213504
ATAD5	186.188	-0.0334026	0.00742685	-4.49755	6.87404e-06	0.00228343
NME2	3943.55	0.070057	0.0155975	4.49154	7.07094e-06	0.00231378
AC087521.2	95.3535	-0.0751777	0.0167727	-4.48215	7.38932e-06	0.00235758
SYNDIG1	81.4852	0.083886	0.0187192	4.48127	7.41986e-06	0.00235758
CT75	628.568	0.0447924	0.0100791	4.44409	8.82643e-06	0.00265083
DMKN	12.8835	0.171135	0.038495	4.44564	8.76314e-06	0.00265083
PCP4	506.44	0.211765	0.0475708	4.45158	8.52419e-06	0.00265083
PDIA5	164.301	0.0339004	0.00762133	4.44809	8.66365e-06	0.00265083
AC010615.2	181.732	0.185557	0.0421085	4.40664	1.04986e-05	0.00311044
C9orf64	349.616	0.13391	0.0304463	4.39825	1.09129e-05	0.00319007
PRKX	3011.09	-0.0322135	0.00735756	-4.37828	1.19619e-05	0.0034507
HSPA1L	257.294	0.0444326	0.0101816	4.364	1.27708e-05	0.0036362
NBEA	4866.41	-0.0371763	0.00853377	-4.35637	1.32238e-05	0.00371691
RASSF5	677.216	0.0333219	0.0076574	4.3516	1.3515e-05	0.00375066
MED18	456.465	0.0314087	0.00722869	4.34501	1.39269e-05	0.00381667
FOXD4L3	84.7791	0.0522448	0.0120419	4.33857	1.43413e-05	0.00388171
DCX	61103.1	-0.0277646	0.00641481	-4.32821	1.50324e-05	0.00389094
GTF3C3	1081.26	-0.0186456	0.0043024	-4.33377	1.46578e-05	0.00389094
JADE3	584.554	-0.0306116	0.00707806	-4.32486	1.52628e-05	0.00389094
LRP1B	842.839	-0.0411248	0.00950862	-4.325	1.52534e-05	0.00389094
PRSS27	316.551	0.0365431	0.00844923	4.32503	1.52514e-05	0.00389094
PMFBP1	429.658	0.0598912	0.0138579	4.32179	1.54766e-05	0.00390009
WDR44	1485.88	-0.033337	0.0077308	-4.31224	1.61612e-05	0.00402633
CXorf38	447.358	-0.0286755	0.00665372	-4.30969	1.63481e-05	0.00402715
LGI2	7438.02	0.0263635	0.00613355	4.29824	1.7216e-05	0.00419381
STAG2	1634.07	-0.0330311	0.00769008	-4.29528	1.74472e-05	0.00420342
MB21D2	1604.45	-0.0181112	0.00423121	-4.2804	1.86561e-05	0.00444582
FAHD1	1932.82	0.0174576	0.00411406	4.24341	2.20148e-05	0.00488318
GPM6B	4825.88	-0.0306249	0.00722083	-4.24119	2.22341e-05	0.00488318
HSPA1A	3917.74	0.0411626	0.00970635	4.24079	2.22732e-05	0.00488318
LRCH2	2099.25	-0.0327037	0.0077055	-4.2442	2.1937e-05	0.00488318
TNNT1	152.345	0.0619498	0.0145796	4.24907	2.14661e-05	0.00488318
TUBBP5	83.1368	0.189058	0.0444878	4.24967	2.14088e-05	0.00488318
ZNF354C	736.333	0.125887	0.0295792	4.25592	2.08191e-05	0.00488318
ZNF439	264.086	0.131429	0.0309845	4.24179	2.21747e-05	0.00488318
MAB21L1	4451.64	-0.0404202	0.0095456	-4.23443	2.2913e-05	0.0049737
MT-TC	6868.68	0.0289734	0.00685565	4.22621	2.37658e-05	0.00510825
PTPRT	1826.31	0.186401	0.044161	4.22094	2.43291e-05	0.00513011
TCHH	84.2345	0.134988	0.031981	4.22088	2.43355e-05	0.00513011
EXOC6	832.608	-0.0215077	0.00510187	-4.21565	2.49061e-05	0.00515133
LRRN3	2583.65	-0.0274217	0.00650147	-4.21778	2.46722e-05	0.00515133
FOXD4L4	92.7803	0.0640103	0.0151919	4.21344	2.51512e-05	0.00515342
SHISA6	2885.87	0.1499	0.035677	4.20158	2.65057e-05	0.0053313
ZNF229	590.98	0.186574	0.0444009	4.20204	2.6452e-05	0.0053313
FAT2	281.639	0.0522112	0.0125136	4.17234	3.01482e-05	0.0060088
RP2	482.243	-0.026933	0.00646039	-4.16894	3.06017e-05	0.00604425
AC009070.1	31.1264	0.166151	0.0399109	4.16305	3.14024e-05	0.00604748
ADD3	2170.3	-0.0282792	0.00679342	-4.16274	3.14456e-05	0.00604748
MT-TL2	140.99	0.0812035	0.0194987	4.16457	3.11944e-05	0.00604748
DOHH	856.124	0.0224946	0.00540666	4.16053	3.17508e-05	0.00605309
RNF220	3084.32	0.0241192	0.00580275	4.15651	3.23142e-05	0.00610738
ZNF736	451.579	0.193092	0.0465771	4.14564	3.38865e-05	0.00634981
FAM24B	21.9936	0.143754	0.0347194	4.14045	3.4662e-05	0.0064348
RFTN1	433.874	0.0340512	0.00822751	4.13871	3.49271e-05	0.0064348
AL138824.1	46.3091	0.0697109	0.0168825	4.12918	3.64067e-05	0.00648927
CD99L2	5003.1	-0.0217292	0.00525527	-4.13474	3.55351e-05	0.00648927
INSM1	1045.42	-0.040891	0.00989758	-4.13141	3.60549e-05	0.00648927
MDK	2398.8	0.0500156	0.0121096	4.13024	3.62383e-05	0.00648927
PRKAR1B	4529.78	0.0229586	0.0055836	4.1118	3.92591e-05	0.00694127
ATP11C	3234.12	-0.0347065	0.00844636	-4.10905	3.97291e-05	0.00694131
CKS2	146.531	0.0425467	0.0103568	4.1081	3.98926e-05	0.00694131
KLHL13	3456.27	-0.0419663	0.0102291	-4.10265	4.08446e-05	0.00705101
FOXC1	11.5187	0.164737	0.04018	4.09998	4.13187e-05	0.00707711
TMEM159	866.499	0.0300672	0.00734139	4.09557	4.21138e-05	0.00715738
AC073508.3	104.685	0.0537029	0.0131545	4.08249	4.45558e-05	0.00743962
CHRNA6	189.1	0.0767306	0.0188007	4.08126	4.47925e-05	0.00743962
PHF23	1741.19	0.0181486	0.00444602	4.082	4.46499e-05	0.00743962
CD2AP	416.781	-0.0233365	0.00572481	-4.07639	4.57408e-05	0.00751794
PRXL2A	5547.44	0.0218585	0.00536362	4.07533	4.59498e-05	0.00751794
AC009299.2	681.227	0.0366446	0.00901741	4.06376	4.82884e-05	0.00761267
AL162231.1	169.793	0.0684621	0.0168422	4.06491	4.80503e-05	0.00761267
CGREF1	820.602	0.0313717	0.00771597	4.06582	4.78637e-05	0.00761267
CHUK	1103.37	-0.018377	0.0045173	-4.06813	4.73912e-05	0.00761267
IER3	164.176	0.0446188	0.0109839	4.0622	4.86122e-05	0.00761267
LINC00645	148.425	0.0900871	0.0221356	4.06979	4.70564e-05	0.00761267
DNPH1	272.826	0.0461896	0.0113848	4.05712	4.96818e-05	0.00767059
FAM95C	22.02	0.132184	0.032573	4.05809	4.94755e-05	0.00767059
ZNF562	1277.27	0.0607321	0.0149925	4.05083	5.10363e-05	0.00782461
CLPB	1768.67	-0.017597	0.00434913	-4.0461	5.20777e-05	0.00792883
ZNF662	270.63	0.16862	0.0417659	4.03726	5.40785e-05	0.00817667
SPG11	1513.77	-0.0183641	0.00456533	-4.0225	5.75836e-05	0.008647
MAGED1	23985.7	-0.0252868	0.00629056	-4.0198	5.8248e-05	0.00868727
DNAH9	153.417	0.15557	0.0387254	4.01725	5.88808e-05	0.00872232
SNRNP35	455.2	0.0318899	0.00794249	4.0151	5.94195e-05	0.00874304
AC097382.3	120.621	0.0413276	0.0102983	4.01303	5.99435e-05	0.00876134
AC010931.2	1046.19	0.0596702	0.0149188	3.99966	6.34337e-05	0.00921007
TFAP4	258.489	0.02421	0.00606608	3.99105	6.57816e-05	0.00948813
DRGX	4703.89	0.0367359	0.00921837	3.98508	6.74579e-05	0.00960356
PTPN13	766.083	-0.0447572	0.0112285	-3.98604	6.71851e-05	0.00960356
FAM110D	53.8995	0.0455027	0.0114283	3.98157	6.84619e-05	0.00962153
GRIN2D	1143.5	-0.0308197	0.00773795	-3.98294	6.80691e-05	0.00962153
PPP1R1A	5459.36	0.0253461	0.0063742	3.97635	6.99801e-05	0.00971041
SLC35F3	234.853	0.0494812	0.0124421	3.97692	6.98138e-05	0.00971041
BOC	15.3076	0.174485	0.0439438	3.97063	7.16815e-05	0.00984648
MAP3K14-AS1	98.713	0.0696347	0.01754	3.97005	7.1859e-05	0.00984648
CYB5A	591.009	0.0376953	0.00950695	3.96502	7.33891e-05	0.00999368
NRTN	32.5796	-0.0703066	0.0177657	-3.95744	7.57585e-05	0.0102527
PRCC	3068.95	0.0157228	0.00398218	3.94828	7.87163e-05	0.0105876
PEG10	32057.2	-0.0244016	0.00618266	-3.94679	7.92073e-05	0.0105887
SNHG11	644.723	0.0242098	0.00614157	3.94195	8.08215e-05	0.0106743
TRADD	104.169	0.0793196	0.0201192	3.94249	8.06414e-05	0.0106743
MOB2	518.906	0.0262626	0.0066821	3.9303	8.48406e-05	0.011138
PDE1A	286.593	-0.0363925	0.00927808	-3.92242	8.76654e-05	0.0114403
H1F0	3445.23	0.0377547	0.00963524	3.91839	8.91406e-05	0.011564
EAF2	5.92454	0.172387	0.0440422	3.91413	9.07298e-05	0.0116325
ZNF280C	447.729	-0.037196	0.00950119	-3.91488	9.04479e-05	0.0116325
MROH7-TTC4	8.76527	0.257965	0.0660135	3.90776	9.31574e-05	0.0117475
PPM1L	2955.93	-0.0294728	0.00754251	-3.90756	9.32343e-05	0.0117475
UBQLN2	5994.99	-0.0234237	0.00599243	-3.90889	9.27227e-05	0.0117475
CSKMT	107.079	0.0361542	0.00926042	3.90416	9.45529e-05	0.0117926
SLC9A7	4198.28	-0.0287606	0.0073672	-3.90387	9.46676e-05	0.0117926
AC018521.5	96.05	0.0809776	0.0207632	3.90006	9.61696e-05	0.011912
TCERG1L	197.802	0.160309	0.0412732	3.8841	0.00010271	0.0126506
TOP2B	7295.28	-0.0269808	0.00694913	-3.88261	0.000103342	0.0126574
VWA8	501.393	-0.0274117	0.00706868	-3.87791	0.000105358	0.0128326
VSTM2L	4738.78	0.03459	0.00893325	3.87205	0.000107924	0.0130725
DCC	1771.64	-0.0424821	0.010982	-3.86836	0.000109572	0.0131992
CLDN6	500.666	0.0560328	0.0144966	3.86523	0.000110985	0.0132248
MOSPD2	777.818	-0.0327755	0.0084796	-3.86522	0.000110991	0.0132248
AC002467.1	107.087	0.0454449	0.0117741	3.85973	0.000113515	0.0133801
TAB3	2621.93	-0.0326783	0.00846592	-3.85998	0.000113396	0.0133801
RPL41	7711.7	0.0342536	0.00888067	3.85709	0.000114745	0.0134528
AJAP1	1603.17	0.0576004	0.0149444	3.85431	0.000116056	0.0135341
MALRD1	7.42302	0.19419	0.0504116	3.85209	0.000117114	0.0135852
AL162388.2	100.151	-0.065066	0.0169079	-3.84827	0.000118955	0.0137262
SMDT1	1566.28	0.0213465	0.00555259	3.84443	0.000120833	0.0137976
ZNF483	889.145	-0.0317166	0.00824765	-3.84554	0.000120289	0.0137976
KLHL15	725.555	-0.0323702	0.00842758	-3.84098	0.000122544	0.0139205
AC241585.2	71.5653	0.0691806	0.0180337	3.83619	0.000124959	0.0139547
BRWD1-AS2	27.0442	0.0619879	0.0161547	3.83715	0.000124473	0.0139547
DMD	512.179	-0.0557626	0.0145252	-3.83902	0.000123526	0.0139547
TOMM7	648.53	0.0505694	0.0131851	3.83534	0.000125391	0.0139547
C1orf109	447.869	0.0254642	0.00665823	3.82447	0.000131056	0.0144393
CTSF	645.087	0.144168	0.0377206	3.82199	0.00013238	0.0144393
EPOP	83.9058	0.0406438	0.0106284	3.82408	0.00013126	0.0144393
TRIR	4168.73	0.0292745	0.00765864	3.82242	0.000132147	0.0144393
NT5C3B	5185.63	0.0230569	0.00603789	3.81871	0.000134153	0.0144885
SELENOP	12.0741	0.14419	0.0377564	3.81896	0.000134018	0.0144885
RPL39L	156.993	0.0306648	0.00803674	3.81557	0.000135868	0.0145941
TMTC4	3091.07	-0.023535	0.00616989	-3.81449	0.000136462	0.0145941
BX322639.1	611.329	0.206215	0.0541129	3.81082	0.000138504	0.0147406
TRAPPC2	1503.46	-0.0336974	0.00884938	-3.80789	0.00014016	0.0148448
RCC2	2926.09	0.0227473	0.00598295	3.80203	0.000143518	0.0151273
CAT	310.053	0.165459	0.0435708	3.79747	0.000146179	0.015289
FHL3	553.831	0.0237586	0.00625717	3.79702	0.000146446	0.015289
SNHG7	1283.41	0.035911	0.00946862	3.79263	0.000149059	0.015488
SHROOM2	1131.05	-0.0503078	0.0132714	-3.79068	0.000150237	0.0155368
DOCK11	1679.18	-0.0301867	0.00797355	-3.78586	0.000153177	0.0155475
GEMIN8	356.194	-0.031863	0.008415	-3.78646	0.00015281	0.0155475
TMEM45A	114.54	0.0449764	0.011879	3.7862	0.000152969	0.0155475
ZDHHC9	4302.66	-0.0215527	0.00569273	-3.786	0.000153092	0.0155475
FP671120.7	264.826	-0.0708007	0.0187163	-3.78285	0.000155045	0.0156645
NBR2	250.094	0.0464921	0.0123012	3.77946	0.000157167	0.0157577
RPL36	3770.28	0.0313017	0.00828287	3.77909	0.000157404	0.0157577
BRI3	2234.85	0.0190857	0.00506581	3.76755	0.000164855	0.0160634
LGR4	900.06	-0.0228505	0.00606417	-3.76811	0.000164486	0.0160634
TMSB10	35860.8	0.0371197	0.00985149	3.76793	0.000164609	0.0160634
TSR2	917.272	0.0288423	0.00765261	3.76895	0.000163935	0.0160634
WDR72	15.7517	0.165734	0.0439312	3.77257	0.000161572	0.0160634
YPEL3	1307.32	0.0290336	0.00770011	3.77054	0.000162895	0.0160634
FCGRT	41.6691	0.0907265	0.0240969	3.76507	0.000166505	0.0161525
GPC5	50.0044	-0.0761127	0.0202402	-3.76048	0.000169587	0.016379
DDA1	2030.82	0.0167966	0.00446841	3.75896	0.000170621	0.0164065
AC007222.2	86.254	0.0682965	0.0181949	3.75361	0.000174306	0.0164796
AC027309.2	51.9784	0.056185	0.0149687	3.75349	0.000174387	0.0164796
IGFBPL1	7689.99	-0.0263232	0.00700953	-3.75534	0.000173104	0.0164796
OFD1	732.008	-0.0281978	0.00750621	-3.75659	0.000172243	0.0164796
TFPT	431.613	0.0490052	0.0130889	3.74404	0.000181084	0.017039
DPP7	1141.49	0.0324499	0.00867979	3.73856	0.000185076	0.0173402
CHRNB3	584.365	0.051275	0.0137262	3.73555	0.000187307	0.0174005
TRPS1	121.685	-0.0423409	0.0113339	-3.73579	0.00018713	0.0174005
AC079949.2	27.4238	0.138243	0.037021	3.73417	0.000188337	0.0174183
SIX3-AS1	28.7963	0.192412	0.0515412	3.73317	0.000189087	0.0174183
TAF15	2303.75	0.0406255	0.0109089	3.72408	0.000196025	0.0179818
CISD3	367.246	0.0453296	0.012179	3.72195	0.000197686	0.0180587
TCEAL6	31.1626	0.127521	0.0342757	3.72046	0.000198862	0.0180907
CORO1C	8241.32	-0.012171	0.00327364	-3.71788	0.000200901	0.0181294
DNAH10	338.413	-0.0377055	0.0101446	-3.7168	0.000201761	0.0181294
RBFOX1	3729.67	0.045395	0.0122135	3.71679	0.000201768	0.0181294
AC123567.2	8.83746	0.121218	0.0326449	3.71323	0.000204632	0.0182372
MCTP2	11.9033	0.125372	0.0337614	3.71347	0.000204434	0.0182372
AC073869.1	1121.36	0.0293006	0.00790472	3.70672	0.000209958	0.0184864
LY6H	5196.14	0.0229665	0.00619535	3.70706	0.000209678	0.0184864
LYPD1	1727.26	-0.0529919	0.0142907	-3.70815	0.000208782	0.0184864
AC100793.3	9.4697	0.128936	0.0348109	3.7039	0.000212308	0.0185622
AL009178.2	11.0315	0.118936	0.032118	3.70309	0.000212985	0.0185622
MRPL20-AS1	669.627	0.0277484	0.0074942	3.70265	0.000213359	0.0185622
AOC2	322.472	0.0311514	0.00842256	3.69857	0.000216819	0.018593
LINC01643	6.13389	0.183782	0.0496946	3.69823	0.000217105	0.018593
TMEM47	850.26	-0.0451729	0.0122142	-3.69838	0.000216977	0.018593
UNC13C	89.3549	0.14755	0.0398711	3.70068	0.000215021	0.018593
LINC01618	20.0923	-0.308382	0.0834393	-3.69588	0.000219127	0.0186932
SNF8	2045.27	0.0302762	0.00820097	3.69178	0.000222688	0.0189233
AL117339.5	53.253	0.115746	0.0313647	3.69034	0.000223958	0.0189578
AC008443.1	179.008	0.0442726	0.012004	3.68817	0.000225875	0.0189735
ANKRD34C	19.926	0.158853	0.0430599	3.68912	0.000225035	0.0189735
PDLIM2	242.814	0.0496359	0.0134771	3.68298	0.000230528	0.0192171
RNASEK	3468.78	0.0267921	0.00727351	3.68352	0.000230036	0.0192171
AC016582.1	8.5271	0.12493	0.0339437	3.68051	0.00023277	0.0193305
NPAS1	141.209	0.0891773	0.0242511	3.67725	0.000235763	0.0194977
TBX6	11.3457	0.151292	0.0411524	3.67639	0.000236562	0.0194977
AC016582.3	396.829	0.161603	0.043994	3.67331	0.000239433	0.0195096
BHMG1	10.6761	0.209001	0.0569109	3.67242	0.000240266	0.0195096
GABARAPL1	5427.67	0.0253413	0.006896	3.67479	0.000238049	0.0195096
ZNF460	112.051	-0.0472254	0.0128532	-3.67422	0.000238578	0.0195096
DDX3X	10590.6	-0.0158304	0.00431261	-3.67072	0.000241871	0.0195675
CLTC	23587.2	-0.0200937	0.00547646	-3.66911	0.000243396	0.0195859
RUSC1	7653.16	0.0181339	0.004943	3.6686	0.000243886	0.0195859
BMS1P2	38.6871	-0.0573269	0.0156573	-3.66135	0.000250888	0.0200747
CBFB	9553.75	0.0346268	0.0094743	3.65481	0.000257369	0.0205184
MDGA1	5671.45	-0.0354366	0.00970084	-3.65294	0.000259255	0.0205939
DLEU7	202.769	0.0395208	0.0108374	3.64671	0.000265615	0.0209473
NEK7	758.254	-0.037859	0.0103806	-3.64708	0.000265238	0.0209473
MT-TS2	115.655	0.0739201	0.0202795	3.64506	0.00026733	0.020974
PRR5	904.999	0.0296809	0.00814472	3.64419	0.000268239	0.020974
RCAN1	2991.63	0.0144553	0.00396773	3.64321	0.000269259	0.020974
UBA1	22868.5	-0.0250433	0.00687491	-3.64271	0.00026978	0.020974
CA5B	175.42	-0.0439257	0.0120637	-3.64115	0.000271428	0.0210275
PLPP5	465.772	0.027166	0.00746746	3.63792	0.000274851	0.0211433
VPS37D	1257.69	0.0284899	0.00783042	3.63836	0.000274378	0.0211433
IAH1	590.518	0.0278611	0.00766361	3.6355	0.000277437	0.0211935
UBL4A	1521.76	0.0200171	0.00550484	3.63627	0.000276616	0.0211935
AF131215.6	724.284	0.0329527	0.00907386	3.6316	0.000281667	0.0212026
CNPY2	1132.09	0.0305419	0.00841129	3.63106	0.000282256	0.0212026
CSRP1	1304.31	0.0333894	0.00919239	3.63229	0.000280917	0.0212026
PAPOLA	4322.84	-0.018496	0.005094	-3.63094	0.000282393	0.0212026
POLR2F	1168.97	0.0304286	0.00837732	3.63226	0.000280946	0.0212026
FBLL1	3290.57	0.0301971	0.0083207	3.62915	0.000284357	0.0212639
LINC00884	270.068	0.060152	0.016578	3.62843	0.000285148	0.0212639
AARD	22.6433	-0.0569695	0.0157048	-3.62752	0.000286154	0.0212665
LINC02381	85.8398	0.18761	0.0517372	3.62621	0.000287614	0.0213029
PTCHD4	58.4837	-0.0612481	0.0169217	-3.6195	0.000295173	0.0217891
CHCHD10	652.254	0.0380053	0.0105044	3.61805	0.000296829	0.0218378
C16orf74	69.3321	0.091542	0.0253228	3.61501	0.00030034	0.0220223
AC016876.2	305.726	0.0396822	0.0109927	3.60988	0.00030634	0.0223873
TPR	3556.72	-0.0168739	0.00467818	-3.60693	0.000309841	0.022568
TMEM131	1383.93	-0.0209535	0.00581243	-3.60494	0.000312225	0.0226663
DNAJC22	259.908	0.061045	0.0169472	3.60206	0.000315709	0.0227859
FNDC4	1627.12	0.019822	0.00550326	3.60186	0.000315951	0.0227859
B3GNT9	32.5317	0.0906264	0.02519	3.59771	0.000321033	0.0228953
ID4	8996.52	-0.027467	0.00763064	-3.59956	0.000318751	0.0228953
MAP7	344.389	0.0390991	0.0108693	3.59721	0.000321646	0.0228953
TUBGCP5	826.243	-0.0214759	0.00596985	-3.59739	0.000321428	0.0228953
AC116667.1	12.5901	0.130065	0.0362175	3.59122	0.000329133	0.0233525
XRCC1	1002.56	0.0253816	0.00707027	3.58991	0.000330797	0.0233948
AL031731.1	25.4915	0.0783081	0.0218405	3.58546	0.000336486	0.0237206
SIX3	968.899	0.167171	0.0466403	3.58426	0.000338029	0.023753
LMX1B	569.753	0.159146	0.044429	3.58203	0.00034093	0.0238804
SLC9A6	4929.26	-0.0296956	0.00829341	-3.58063	0.000342767	0.0239326
PET100	255.018	0.0588783	0.0164486	3.57953	0.000344207	0.0239568
ATP2B1-AS1	759.743	-0.0291032	0.00814506	-3.57311	0.000352772	0.0244211
NAP1L3	8623.94	-0.0292786	0.00819562	-3.57247	0.00035363	0.0244211
TLE6	53.6969	0.0637036	0.017834	3.57203	0.00035422	0.0244211
BAMBI	130.997	0.0742273	0.0207902	3.5703	0.000356573	0.0245063
AQP3	104.9	0.0904426	0.0253471	3.56817	0.000359484	0.0245524
DLG3	2593.63	0.0184348	0.00516531	3.56897	0.000358386	0.0245524
FOXF1	17.3168	-0.0952301	0.026702	-3.5664	0.000361918	0.0245746
PCDHGC3	243.519	0.056236	0.0157687	3.5663	0.000362051	0.0245746
ERP29	3184.91	0.0338395	0.00949534	3.5638	0.00036553	0.0247152
MRC2	59.6493	0.11297	0.0317046	3.56319	0.000366377	0.0247152
INTS6L	712.83	-0.0298116	0.00838259	-3.55637	0.000376017	0.0252877
AL353804.1	20.7174	-0.0732782	0.0206673	-3.54562	0.000391697	0.026102
AL669831.1	461.882	-0.0209999	0.00592184	-3.54617	0.000390876	0.026102
POM121B	317.47	-0.0243561	0.00686707	-3.54679	0.000389952	0.026102
ANKRD7	16.9111	0.15012	0.0423812	3.54213	0.000396907	0.0262251
CPB2-AS1	541.251	-0.0253812	0.00716583	-3.54198	0.000397133	0.0262251
MYL6B	2622.13	0.0294062	0.00829893	3.54337	0.000395045	0.0262251
AC092969.1	445.665	0.0835697	0.0236288	3.53678	0.000405042	0.0265514
NTM	2200	0.0413679	0.0116961	3.53689	0.000404869	0.0265514
SLC25A53	458.831	-0.0246561	0.00697219	-3.53634	0.000405707	0.0265514
KRT86	9.2483	0.156759	0.0443512	3.53449	0.000408568	0.0266591
AL139246.5	21.4599	0.0734258	0.0207839	3.53283	0.000411141	0.0267016
MT-ND4L	19688	0.0417405	0.0118161	3.5325	0.000411656	0.0267016
IL11	102.197	0.0552036	0.0156391	3.52985	0.000415793	0.0267747
MT1F	138.71	0.0730269	0.0206937	3.52894	0.000417221	0.0267747
RAC3	3864.14	0.0226788	0.00642417	3.53024	0.000415188	0.0267747
SHISA2	289.363	-0.0279369	0.00791714	-3.52866	0.000417667	0.0267747
ADORA1	995.029	0.0302005	0.00856216	3.5272	0.000419976	0.0268442
AC027348.1	15.1224	0.0953975	0.0270714	3.52393	0.000425201	0.0268648
EFNA1	100.109	0.0295504	0.00838354	3.52481	0.00042379	0.0268648
EPB41L4A-AS1	1031.43	0.0184757	0.00524205	3.52451	0.000424262	0.0268648
STK26	102.251	-0.0557399	0.0158107	-3.52545	0.000422772	0.0268648
CA5BP1	589.371	-0.0259224	0.00735989	-3.52212	0.000428113	0.0269383
MRPL28	1369.36	0.0342253	0.00972056	3.52092	0.000430049	0.0269383
PCOLCE	156.216	0.0473878	0.0134561	3.52167	0.000428834	0.0269383
AC015818.9	15.4754	0.164416	0.046819	3.51174	0.000445176	0.0274705
BTBD8	1364.69	-0.0275727	0.00784927	-3.51277	0.000443455	0.0274705
CBLN2	1558.74	0.177491	0.0505634	3.51026	0.000447671	0.0274705
CCDC184	9636.69	0.0174233	0.00495717	3.51476	0.000440155	0.0274705
GMPS	1506.43	-0.0219164	0.00624446	-3.50973	0.00044857	0.0274705
INTS8	741.88	-0.0290832	0.00828584	-3.50999	0.000448121	0.0274705
RASA4DP	152.247	0.0427766	0.0121832	3.51112	0.000446225	0.0274705
TRIP12	4924.3	-0.0207167	0.00589627	-3.51352	0.000442209	0.0274705
EEF1G	16447.9	0.0222712	0.00635521	3.5044	0.000457634	0.0278699
SNCG	10324.2	0.0353865	0.0100961	3.50498	0.000456645	0.0278699
SERP2	938.326	0.0261988	0.00747964	3.50269	0.000460592	0.0279724
BID	1063.51	0.0213014	0.00608483	3.50073	0.000463978	0.0281002
LINGO2	396.579	-0.0238861	0.00682564	-3.49946	0.0004662	0.0281143
RTN4RL1	1991.59	0.0211618	0.00604772	3.49913	0.000466777	0.0281143
AC021683.3	11.7779	0.0993246	0.0284636	3.48954	0.00048386	0.028905
CDHR3	324.723	0.0372741	0.0106773	3.49097	0.000481274	0.028905
RNF103-CHMP3	68.789	0.0956096	0.0273979	3.48967	0.000483621	0.028905
MMAA	370.75	-0.0330213	0.00946712	-3.48799	0.000486659	0.0289146
PCDHA9	184.087	0.117047	0.0335539	3.48832	0.000486075	0.0289146
APOE	429.513	0.0833922	0.0239209	3.48617	0.000489991	0.029034
KLF6	2410.07	0.0209935	0.00602341	3.48532	0.000491544	0.0290475
CSGALNACT1	266.434	0.0994172	0.0285393	3.48352	0.000494868	0.0291653
MELTF	190.779	0.046003	0.013225	3.47849	0.000504241	0.029638
AC006504.1	50.2525	0.0736812	0.0212377	3.46937	0.000521689	0.0302751
B3GALT5-AS1	40.6076	0.205929	0.0593524	3.4696	0.00052124	0.0302751
GEN1	525.905	-0.0232071	0.00668811	-3.46991	0.000520641	0.0302751
PDAP1	2840.48	0.0294347	0.00848251	3.47005	0.000520367	0.0302751
PRDX5	7256.4	0.0389247	0.01122	3.46921	0.000521984	0.0302751
AC078817.1	13.8778	0.140347	0.0404718	3.46777	0.000524797	0.0303579
RPL37A	9389.4	0.0411378	0.0118676	3.46639	0.000527503	0.0304341
GAR1	153.989	0.0396828	0.0114539	3.46456	0.000531106	0.0305616
CCM2	1599.42	0.0201535	0.0058203	3.46262	0.000534939	0.0305654
KIT	524.978	0.0635624	0.0183578	3.46241	0.000535355	0.0305654
LSAMP	6272.46	-0.0207333	0.00598687	-3.46313	0.000533928	0.0305654
AC120036.4	210.219	0.149719	0.0433257	3.45565	0.000548959	0.0310991
AL161908.1	13.3224	0.176985	0.0512108	3.456	0.000548248	0.0310991
KCNN3	231.856	-0.0308363	0.0089218	-3.45629	0.000547673	0.0310991
CCDC12	487.361	0.035763	0.0103593	3.45227	0.000555886	0.0311968
CCDC175	16.4222	0.143261	0.0415148	3.45084	0.000558835	0.0311968
NRIP1	980.352	-0.0389822	0.0112902	-3.45274	0.000554929	0.0311968
PCBP3	2335.69	0.0242102	0.00701751	3.44997	0.000560643	0.0311968
PCDH19	935.594	-0.0488916	0.0141568	-3.45357	0.000553226	0.0311968
RPL24P4	164.891	0.0596722	0.0172951	3.45024	0.000560087	0.0311968
TIMM10	373.361	0.0360138	0.0104335	3.45173	0.000556997	0.0311968
AC007342.6	4.71388	-0.150129	0.0435839	-3.4446	0.000571897	0.0314242
GAS6-AS1	15.2967	0.170488	0.0494562	3.44725	0.000566327	0.0314242
GUSBP1	506.926	0.0268772	0.00780202	3.4449	0.000571271	0.0314242
LENG1	184.166	0.047158	0.0136882	3.44516	0.000570726	0.0314242
PCDHA12	2408.76	-0.0491807	0.0142705	-3.44633	0.000568266	0.0314242
CCDC9	238.952	0.0351462	0.0102069	3.44337	0.000574504	0.0314518
DHX29	1637.94	-0.0204598	0.00594357	-3.44234	0.000576702	0.0314518
EXTL1	142.131	-0.0353875	0.0102783	-3.44293	0.000575456	0.0314518
OPN3	406.236	0.0299154	0.00869588	3.44018	0.000581332	0.0316256
CRIP1	11.2613	0.148561	0.0432018	3.43877	0.000584372	0.031634
LINC00463	14.7923	0.133546	0.0388283	3.43939	0.000583024	0.031634
USE1	343.636	0.0255202	0.00742961	3.43493	0.000592704	0.032006
HYI	56.0681	0.0850086	0.0247657	3.43251	0.000598021	0.0322138
MATN3	53.4361	-0.048814	0.014225	-3.43156	0.000600117	0.0322474
FUBP3	1571.71	0.0256604	0.00747976	3.43064	0.000602156	0.0322779
AC027243.2	99.7588	0.0528129	0.0154025	3.42886	0.000606124	0.0323218
NFIA	76.6499	0.0699065	0.0203911	3.42829	0.000607397	0.0323218
OCIAD2	1448.98	0.0259051	0.00755391	3.42937	0.000604995	0.0323218
TRMT112	1065.16	0.0370044	0.0107978	3.42702	0.000610252	0.0323951
AL118516.1	122.983	0.0382295	0.0111611	3.42523	0.000614273	0.0325298
CNOT1	3577.65	-0.0158992	0.00464714	-3.42129	0.00062324	0.0329251
LRATD1	3647.74	0.0426036	0.0124602	3.41919	0.000628078	0.0331009
COG3	1227.05	-0.0161854	0.0047386	-3.41566	0.000636285	0.033453
C6orf120	1003.4	-0.0195565	0.00572781	-3.41431	0.000639439	0.0334584
NPAS2	66.4168	-0.0462318	0.0135397	-3.41453	0.000638933	0.0334584
SEMA3D	3115.19	-0.0463611	0.0135815	-3.41355	0.000641214	0.0334714
GPANK1	538.152	0.0301246	0.00882869	3.41212	0.000644587	0.0335067
TRAPPC11	1753.47	-0.0179622	0.00526447	-3.41197	0.000644947	0.0335067
TSTD1	319.723	0.0473969	0.0138947	3.41115	0.000646889	0.0335281
AC016044.1	809.342	0.0353854	0.0103779	3.40969	0.000650376	0.0336293
DOK5	2290.44	0.0258998	0.00759858	3.4085	0.000653201	0.0336959
LGALS1	51.0447	0.0676457	0.0198567	3.4067	0.000657531	0.0338397
SLC30A9	3854.35	-0.0150771	0.00442979	-3.40357	0.00066512	0.0341501
AC009133.1	97.7867	0.0675547	0.0198538	3.4026	0.000667472	0.034186
HLA-A	895.823	0.0508329	0.0149421	3.402	0.000668939	0.034186
LRRC8B	1336.47	-0.0226004	0.0066449	-3.40117	0.000670985	0.0342109
TRIM41	1350.5	0.016799	0.00494047	3.40029	0.000673137	0.0342409
RPAIN	1525.99	0.0213443	0.00627851	3.39958	0.000674889	0.0342506
MEGF11	416.139	0.0556151	0.0163741	3.39654	0.000682435	0.0345536
AL355032.1	37.123	0.113807	0.0335171	3.3955	0.000685044	0.0346058
PTGDR2	39.5914	0.0588495	0.0173439	3.3931	0.000691056	0.0348292
EGFR	300.248	-0.0587946	0.0173381	-3.39106	0.000696224	0.0349316
RPL7AP6	219.82	0.0270007	0.00796473	3.39004	0.000698835	0.0349316
SLC27A3	331.909	0.0251814	0.00742859	3.38979	0.00069946	0.0349316
SNHG6	1644.35	0.0338137	0.00997254	3.39068	0.0006972	0.0349316
ZC3H13	3683.64	-0.0162727	0.0048028	-3.38817	0.000703601	0.0350585
AC015712.6	5.55999	0.184914	0.0546123	3.38594	0.00070935	0.0350621
ARMCX2	3680.97	-0.0203571	0.0060154	-3.38417	0.000713944	0.0350621
DNAJB2	3643.28	0.0257078	0.00759867	3.3832	0.000716466	0.0350621
ECPAS	4606.37	-0.0163803	0.00483829	-3.38556	0.000710331	0.0350621
EDF1	3560.69	0.0399276	0.0117885	3.387	0.000706609	0.0350621
NDUFS6	1241.91	0.0480091	0.0141783	3.3861	0.000708943	0.0350621
ROMO1	648.121	0.0400684	0.0118403	3.38408	0.000714162	0.0350621
SHF	4013.73	0.0225609	0.00666749	3.38372	0.00071512	0.0350621
BCLAF3	1297.32	-0.0245554	0.00726779	-3.37867	0.000728375	0.0354927
CUL4B	3136.84	-0.0203312	0.00601762	-3.37862	0.000728503	0.0354927
TPD52L1	93.1467	0.0958362	0.0283793	3.37697	0.000732885	0.035627
GVQW2	8.02666	0.166375	0.0492844	3.37581	0.000735986	0.0356986
ITM2C	6428.1	0.0241971	0.00717692	3.37152	0.000747538	0.0360204
NFKBIL1	769.564	0.02573	0.00763156	3.37152	0.000747549	0.0360204
RPS4XP16	10.8839	-0.0760819	0.0225652	-3.37165	0.000747187	0.0360204
MCF2	129.819	-0.0492143	0.0146042	-3.36987	0.00075205	0.0361113
THY1	5783.26	0.0282982	0.00839805	3.36962	0.00075273	0.0361113
HTRA2	1276.03	0.0175985	0.00522688	3.36692	0.000760122	0.0363863
AL021395.1	150.05	0.148007	0.0439832	3.36507	0.000765233	0.0365511
MT-TY	5107.33	0.0270069	0.00803395	3.36159	0.000774941	0.0369344
BAG1	3288.41	0.0215731	0.0064194	3.36061	0.000777717	0.0369863
ESS2	1282.49	0.0227186	0.00676332	3.35909	0.000781996	0.0371093
FUT3	22.3546	0.110606	0.0329518	3.3566	0.000789067	0.0373082
MMP25-AS1	371.631	0.0234637	0.00699193	3.35582	0.000791292	0.0373082
PDZRN3	148.157	-0.0388369	0.0115711	-3.35639	0.000789685	0.0373082
AC051635.1	17.1004	0.141712	0.0422395	3.35495	0.000793785	0.0373185
NBPF25P	197.554	0.0283941	0.00846434	3.35456	0.000794916	0.0373185
EGFEM1P	85.3017	-0.0459673	0.013709	-3.35307	0.000799205	0.0374397
CENPX	834.937	0.0358095	0.0106825	3.35218	0.000801788	0.0374806
MEA1	1167.2	0.0392651	0.0117262	3.3485	0.00081251	0.0378205
STK38L	873.682	-0.0169459	0.00505989	-3.34906	0.000810857	0.0378205
ANP32B	1631.29	0.0216872	0.00648001	3.34679	0.00081753	0.0378298
KCND1	351.057	-0.0440019	0.013148	-3.34667	0.000817885	0.0378298
SMC1A	3370.71	-0.0216575	0.00647073	-3.347	0.000816916	0.0378298
HSD11B2	109.343	0.0584667	0.0174743	3.34586	0.000820268	0.0378601
RFESD	73.1857	0.0488804	0.0146145	3.34466	0.000823829	0.0379446
CAMK4	2564.72	-0.0322451	0.00964426	-3.34345	0.000827433	0.0379889
GSTO1	542.713	0.0335688	0.0100427	3.34261	0.000829938	0.0379889
SOAT1	456.318	-0.0228248	0.00682847	-3.34259	0.00082999	0.0379889
RPL37	10390.1	0.0620814	0.0185931	3.33894	0.000840976	0.0384116
MISP3	562.189	0.0273462	0.00819839	3.33556	0.00085127	0.0388009
SKOR2	1221.26	0.0721053	0.021621	3.33497	0.000853099	0.0388036
CALN1	534.013	-0.0392751	0.0117863	-3.33227	0.000861399	0.038894
LAMTOR2	724.038	0.0322326	0.00967361	3.33202	0.000862182	0.038894
SCAT8	20.1148	-0.0873901	0.0262266	-3.33212	0.000861871	0.038894
VCL	2128.8	-0.0191097	0.00573476	-3.33226	0.000861432	0.038894
LCLAT1	591.299	-0.0190338	0.00571587	-3.32999	0.000868495	0.0390983
PEBP1	15062.5	0.0173177	0.00520257	3.32869	0.000872552	0.0392005
AC104335.1	5.9307	0.136243	0.0409681	3.32558	0.000882355	0.0392028
ATF6	1709.39	-0.0164929	0.00496129	-3.32432	0.000886354	0.0392028
EIF2S3	4613.94	-0.0247974	0.00746421	-3.32218	0.000893185	0.0392028
HS6ST1P1	142.831	-0.0323793	0.00973729	-3.32529	0.000883261	0.0392028
NDUFA5P11	31.1075	0.0677088	0.0203659	3.32462	0.000885397	0.0392028
NEMF	2346.07	-0.0156638	0.00471333	-3.3233	0.000889596	0.0392028
PFDN6	670.359	0.0492339	0.0147994	3.32675	0.000878645	0.0392028
PLCB4	903.197	-0.0301372	0.00906985	-3.32279	0.000891222	0.0392028
PSMB5	4077.43	0.0330459	0.00993224	3.32713	0.000877442	0.0392028
RBM8A	5363.66	0.0149286	0.0044898	3.32501	0.000884149	0.0392028
SAMHD1	1943.91	-0.0173911	0.00523276	-3.3235	0.000888968	0.0392028
SLC4A2	715.354	0.0225989	0.006803	3.3219	0.000894062	0.0392028
SDCBP2	145.819	0.0333704	0.0100498	3.3205	0.000898558	0.039243
TRO	7609.06	-0.0141267	0.00425379	-3.32096	0.000897073	0.039243
ATP2B1	7734.1	-0.0287428	0.0086599	-3.31907	0.00090317	0.0393457
NKD1	310.073	-0.0319443	0.00962608	-3.31851	0.000904985	0.0393457
TMEM8B	2579.27	-0.0247577	0.0074614	-3.31811	0.000906294	0.0393457
RPL37AP1	4.98735	0.177251	0.0534549	3.3159	0.000913473	0.039579
FAM199X	4349.89	-0.0295144	0.00891188	-3.31181	0.000926951	0.0400838
AC027601.1	13.9221	0.133104	0.0402168	3.30966	0.000934083	0.0401546
AL662797.1	73.5466	0.155331	0.0469312	3.30976	0.000933751	0.0401546
UQCRH	3553.42	0.0322255	0.00973496	3.31029	0.000931994	0.0401546
AL355001.2	229.824	0.0208245	0.00629927	3.30587	0.000946829	0.0403858
LDB2	167.5	-0.0378682	0.0114545	-3.30597	0.000946489	0.0403858
QDPR	1467.55	0.0301097	0.00910379	3.30738	0.000941736	0.0403858
XPO1	5665.48	-0.0186475	0.00563963	-3.30651	0.000944666	0.0403858
RAD21-AS1	7.18516	0.168302	0.0509355	3.30421	0.000952434	0.0405459
DBNDD2	52.7229	0.0507957	0.0153785	3.30304	0.00095644	0.0405474
HSD17B7P2	122.361	0.143248	0.0433672	3.30314	0.000956093	0.0405474
SFXN3	5319.37	0.019343	0.00585694	3.30257	0.000958017	0.0405474
RSAD2	19.3615	0.0814497	0.0246736	3.30109	0.000963107	0.0406843
OLIG1	73.8817	-0.043044	0.0130448	-3.29971	0.000967838	0.0408055
C1QL4	158.696	0.0464003	0.0140731	3.2971	0.000976891	0.0409735
RPS28P7	732.347	0.0329226	0.00998578	3.29694	0.000977429	0.0409735
SERPINH1	315.972	0.047009	0.0142554	3.29763	0.000975057	0.0409735
PTGFRN	436.711	-0.023342	0.00708488	-3.29462	0.000985554	0.0412353
PAM16	509.827	0.05268	0.0160019	3.29212	0.00099436	0.0415245
OST4	1161.23	0.0288429	0.00876366	3.29119	0.000997647	0.0415825
ZNF222	178.092	0.0241064	0.00733255	3.28758	0.00101051	0.0420386
AC073585.2	12.3764	0.128922	0.0392434	3.28518	0.00101919	0.0421406
AP001505.1	76.6092	0.0419857	0.0127819	3.28477	0.00102065	0.0421406
LRRC3B	1273.21	-0.0290072	0.00882845	-3.28565	0.00101747	0.0421406
ZNF669	472.69	-0.0182038	0.00554035	-3.28568	0.00101738	0.0421406
C1orf216	5114.23	0.0198548	0.00604709	3.28337	0.00102574	0.0422178
RAP2B	591.413	-0.0220515	0.00671646	-3.2832	0.00102637	0.0422178
AC006001.2	22.7053	0.0797281	0.0243274	3.2773	0.00104803	0.0425894
AC011511.1	341.015	0.0325342	0.0099299	3.27639	0.00105143	0.0425894
AC018630.2	484.612	0.0209258	0.0063868	3.27641	0.00105135	0.0425894
FAM241B	2341.9	0.0222809	0.0067937	3.27964	0.00103939	0.0425894
LINC02610	146.101	0.0630481	0.0192311	3.27844	0.00104383	0.0425894
PIK3R1	2978.95	-0.0286025	0.00872778	-3.27718	0.00104851	0.0425894
PRCD	33.6904	0.0787641	0.0240428	3.276	0.00105289	0.0425894
RBAK	916.069	-0.0185612	0.00566567	-3.27608	0.0010526	0.0425894
SMIM4	98.0518	0.0511236	0.0156051	3.27608	0.00105258	0.0425894
HSF4	358.891	0.0356735	0.0108923	3.27511	0.00105622	0.042594
PIN1	3315.84	0.0349932	0.0106852	3.27493	0.00105688	0.042594
MRPL42	2958.41	-0.0480331	0.0146705	-3.27412	0.0010599	0.0426371
AC010343.1	112.888	0.0655785	0.020035	3.27319	0.00106341	0.0426628
AC099332.1	15.8387	0.0678251	0.0207264	3.2724	0.00106637	0.0426628
CUEDC1	2227.95	0.0128888	0.00393852	3.2725	0.00106602	0.0426628
AL353763.2	192.768	0.0434528	0.0132967	3.26794	0.00108332	0.0428291
ANXA2R	30.1574	0.113997	0.0348956	3.26682	0.00108764	0.0428291
ARPC4	3130.55	0.0197182	0.00603339	3.26818	0.00108243	0.0428291
CASC19	8.00868	0.174537	0.0533944	3.26883	0.00107995	0.0428291
GAS7	193.308	-0.0386834	0.0118309	-3.2697	0.00107661	0.0428291
GRIN3A	2915.83	-0.0302937	0.009268	-3.26863	0.0010807	0.0428291
KLRA1P	91.7376	-0.0365991	0.0112025	-3.26704	0.0010868	0.0428291
NPB	53.212	0.0570954	0.017478	3.26669	0.00108811	0.0428291
WBP2	4859.12	0.0195227	0.00597508	3.26735	0.0010856	0.0428291
PCDH9	2549.75	-0.030149	0.00923659	-3.26408	0.00109819	0.0431484
ZSWIM7	756.492	0.0262117	0.00803239	3.26326	0.0011014	0.043197
AC131097.2	10.0708	0.110967	0.0340271	3.26115	0.00110963	0.0432324
GPRIN2	286.084	0.0418915	0.0128456	3.26115	0.00110961	0.0432324
NEDD8	1992.41	0.0344743	0.0105717	3.261	0.00111019	0.0432324
PSMC5	3196.04	0.0222167	0.00681107	3.26186	0.00110685	0.0432324
AC093849.4	5.9344	0.15003	0.0460426	3.2585	0.00112003	0.0435381
MRM2	86.5465	0.0948862	0.0291367	3.25658	0.00112763	0.043756
DDAH2	4563.56	0.0212819	0.00653857	3.25482	0.00113465	0.0439205
EIF1AX	9169.08	-0.0248592	0.00763837	-3.25451	0.00113587	0.0439205
ABTB1	251.965	0.0298427	0.00917396	3.25298	0.00114203	0.0440808
PLD6	145.929	0.0790197	0.0242959	3.25239	0.0011444	0.0440945
SF3B1	10248	-0.013396	0.00412032	-3.25119	0.00114922	0.0442028
ARRDC4	792.937	-0.0269243	0.00828707	-3.24896	0.0011583	0.0444737
NRSN1	261.33	-0.0231846	0.00713729	-3.24838	0.00116064	0.0444858
ELMOD1	770.789	-0.0332191	0.010235	-3.24563	0.0011719	0.0447372
MTREX	2398.54	-0.0136076	0.00419223	-3.24592	0.00117072	0.0447372
POU4F1	9143.76	0.0250355	0.00771441	3.24529	0.00117332	0.0447372
AC011632.1	6.98539	0.24173	0.0745123	3.24416	0.00117799	0.0447437
FP671120.6	528.054	-0.0754861	0.0232743	-3.24332	0.00118146	0.0447437
LRRFIP2	1997.91	0.0165358	0.00509984	3.24242	0.00118519	0.0447437
TMEM240	583.552	0.0247015	0.00761659	3.24312	0.0011823	0.0447437
TNFRSF12A	110.365	0.080854	0.0249319	3.24299	0.00118282	0.0447437
TUT1	390.292	0.0351746	0.0108487	3.24229	0.00118574	0.0447437
AC018697.1	20.7091	0.14141	0.0436219	3.24171	0.00118813	0.0447571
FKBP2	721.084	0.0476125	0.0146985	3.23927	0.00119835	0.0450646
SCN1A	706.817	0.0536169	0.0165573	3.23826	0.00120261	0.0451472
MEGF10	75.7122	0.0692623	0.0213929	3.23763	0.00120527	0.0451698
AL391988.1	54.5786	0.040043	0.0123733	3.23625	0.00121111	0.0453114
DHX36	4818.28	-0.0140913	0.00435626	-3.23472	0.0012176	0.0454764
SCGN	22.6438	0.12071	0.0373236	3.23414	0.00122008	0.0454916
PROCA1	307.889	0.0302641	0.00936414	3.23191	0.00122965	0.0457705
ZNF226	451.944	0.0290529	0.00899415	3.2302	0.00123702	0.0459667
ELOVL2	327.327	-0.0456562	0.0141395	-3.22898	0.00124234	0.0460863
MPRIPP1	76.988	0.0333145	0.0103236	3.22703	0.00125081	0.0462442
PI4KA	7105.26	-0.0144459	0.00447646	-3.22709	0.00125056	0.0462442
AC009237.3	8.73091	0.210403	0.0652806	3.22305	0.00126833	0.0464997
AL391987.2	42.6774	0.0538194	0.0166891	3.22482	0.0012605	0.0464997
ANP32A	2733.84	0.0148925	0.00461939	3.22391	0.00126455	0.0464997
QKI	852.357	-0.0319564	0.00991295	-3.2237	0.00126547	0.0464997
UBL3	3660.73	-0.0165445	0.00513308	-3.22312	0.00126802	0.0464997
DOCK7	3177.93	-0.0165537	0.00514407	-3.21801	0.00129082	0.0472091
LINC01833	307.278	0.169062	0.0525559	3.2168	0.00129629	0.0472091
RPL38	2679.96	0.0367696	0.0114286	3.21733	0.00129389	0.0472091
URB1-AS1	92.1647	0.0506626	0.0157476	3.21717	0.00129461	0.0472091
FOXD4L6	90.7535	0.046698	0.0145267	3.21463	0.00130614	0.047489
AC156455.1	16.1689	0.0798011	0.0248336	3.21344	0.00131157	0.0476073
HDDC3	402.394	0.0258965	0.00806616	3.21051	0.001325	0.0480155
PLAAT1	79.0116	-0.0259576	0.00808676	-3.20989	0.00132787	0.0480401
CCDC107	765.865	0.0226486	0.00705802	3.20892	0.00133236	0.0481231
LHPP	146.783	-0.0250825	0.0078197	-3.20761	0.00133842	0.0482624
FAU	5124.99	0.0309383	0.00964874	3.20646	0.00134381	0.0483772
TTC37	4110.25	-0.0137575	0.00429129	-3.20592	0.0013463	0.0483875
AC006058.3	156.682	0.0380104	0.0118587	3.20527	0.00134935	0.0484176
MRPL17	619.613	0.023652	0.00738491	3.20275	0.00136122	0.0486963
NUDC	2528.9	0.028075	0.0087674	3.20221	0.00136378	0.0486963
OSTF1	383.976	0.0294963	0.00920994	3.20266	0.00136167	0.0486963
TWNK	575.76	0.0172659	0.00539573	3.19992	0.00137467	0.0490054
AL138960.1	36.5639	0.0431929	0.0135036	3.19863	0.00138082	0.0491275
GABRQ	243.436	0.0491568	0.0153721	3.1978	0.00138482	0.0491275
ZNRD1	229.552	0.0265411	0.00829873	3.19821	0.00138282	0.0491275
NBPF2P	12.6613	0.0993298	0.0310973	3.19416	0.0014024	0.0496709
TOMM22	1029.78	0.0237206	0.00742892	3.193	0.00140802	0.0497895
ANKRD30BL	12.2709	0.170539	0.053424	3.19218	0.00141202	0.0498504		x
SNHG32	2063.92	0.0352387	0.0110493	3.18921	0.00142663	0.0502853
AC010624.2	103.29	0.0548789	0.0172248	3.18603	0.0014424	0.0504469
FAM27E3	161.075	0.0351869	0.0110443	3.18596	0.00144272	0.0504469
HDGF	2733.95	0.0194864	0.00611583	3.18622	0.00144147	0.0504469
PRKAG2-AS1	163.411	0.0613908	0.019258	3.18781	0.00143355	0.0504469
TEN1	73.6832	0.0831525	0.0260948	3.18656	0.00143976	0.0504469
AC135721.1	6.03706	0.113104	0.0355215	3.1841	0.00145204	0.0506114
FLOT1	5134.44	0.0180996	0.00568424	3.18418	0.00145167	0.0506114
PABPN1	4666.64	0.0217443	0.00683146	3.18296	0.00145777	0.0507304
NETO2	2608.68	-0.026417	0.00830178	-3.18209	0.00146218	0.0508032
SPATA13	258.599	-0.0428569	0.0134852	-3.17806	0.00148264	0.0513902
TMSB4XP4	48.4369	-0.0506082	0.0159253	-3.17784	0.00148376	0.0513902
ADAT3	112.706	0.0430382	0.0135508	3.17606	0.00149289	0.0515434
MAZ	12635.5	0.0152283	0.0047944	3.17626	0.00149185	0.0515434
GATA3-AS1	27.3983	0.169686	0.0534449	3.17498	0.00149848	0.051574
PDE2A	1166.28	-0.0307949	0.00969787	-3.17543	0.00149616	0.051574
SLF1	212.504	-0.0334709	0.0105513	-3.17222	0.00151279	0.0519851
UQCR11	2168.02	0.0273316	0.00861771	3.17156	0.00151624	0.0520219
MT-TH	113.108	0.0550318	0.0173553	3.1709	0.00151966	0.0520579
NDUFA1	954.869	0.0330059	0.0104112	3.17024	0.00152315	0.0520959
GLS	5328.17	-0.019703	0.00621719	-3.16912	0.00152902	0.0521341
PODXL2	9127.11	0.0183355	0.00578536	3.16929	0.00152813	0.0521341
YBX1	42086.2	0.0166435	0.00525353	3.16806	0.00153458	0.0522425
FAM204A	1589	0.02901	0.00915956	3.16718	0.00153925	0.0523203
FRG1HP	331.793	0.0368692	0.0116472	3.16551	0.00154812	0.0524618
PFDN2	1317.23	0.0377016	0.0119102	3.16549	0.0015482	0.0524618
NCAPG	127.845	-0.035536	0.0112312	-3.16405	0.00155591	0.0526418
FP236383.4	1825.53	-0.0620932	0.0196328	-3.16272	0.00156301	0.0527853
MATR3	32099.5	-0.0167848	0.0053077	-3.16236	0.00156497	0.0527853
AC006077.2	16.071	0.0795825	0.0251774	3.16087	0.00157298	0.0528926
TMEM63A	10.1047	0.17159	0.0542826	3.16104	0.00157205	0.0528926
KCNK4-TEX40	246.949	0.0616646	0.0195184	3.15931	0.00158145	0.0529523
SMARCA5	5894.08	-0.0149117	0.00471937	-3.15968	0.00157942	0.0529523
ZNF639	1434.77	-0.0185992	0.0058873	-3.15921	0.001582	0.0529523
VHL	3298.29	-0.0157124	0.00497547	-3.15797	0.00158872	0.0530962
COX6CP13	7.04863	0.0971026	0.03076	3.15679	0.00159518	0.053231
DPM3	132.564	0.0478201	0.015159	3.15456	0.0016074	0.0532336
DUX4L50	214.192	0.0443273	0.0140447	3.15616	0.00159859	0.0532336
JMJD8	996.353	0.0205646	0.00651832	3.15489	0.00160556	0.0532336
SVIL-AS1	404.22	0.143133	0.0453622	3.15533	0.00160315	0.0532336
TOB1	325.973	-0.021009	0.00665794	-3.15549	0.00160231	0.0532336
AL512625.1	185.565	0.0248379	0.00787704	3.1532	0.00161492	0.0532498
DPM2	1167.49	0.0196541	0.00623259	3.15344	0.00161358	0.0532498
DYNC1I2	8732.73	-0.0162674	0.00516028	-3.15242	0.00161925	0.0532498
FGF17	273.935	0.0362561	0.0114999	3.15275	0.00161743	0.0532498
LINC00839	130.971	0.281982	0.0894535	3.15228	0.00162003	0.0532498
HLA-H	38.9785	0.0512901	0.0162885	3.14885	0.00163914	0.0537192
LIMA1	391.206	-0.0361494	0.0114802	-3.14884	0.00163921	0.0537192
DRAP1	2226.37	0.036684	0.011654	3.14776	0.00164528	0.0537844
NCBP1	2605.32	-0.0141312	0.00448949	-3.14761	0.00164611	0.0537844
GALNT8	2275.23	0.0220733	0.00701648	3.14593	0.0016556	0.053911
LINC01572	504.707	0.0302791	0.00962566	3.14566	0.00165711	0.053911
POLR2L	773.179	0.0375301	0.0119309	3.14562	0.00165736	0.053911
FP236383.5	8002.65	-0.0604665	0.0192294	-3.14448	0.0016638	0.0539583
GLI1	12.5822	0.110013	0.0349897	3.14415	0.00166571	0.0539583
POLA1	376.72	-0.0258956	0.00823685	-3.14388	0.00166726	0.0539583
SLC43A2	1685.24	-0.0256173	0.00814896	-3.14363	0.00166866	0.0539583
F2	7.23046	0.168528	0.0536682	3.14019	0.00168838	0.0545156
GLB1L3	514.494	0.0778219	0.0247993	3.13807	0.00170065	0.054831
ZNF815P	252.359	0.018169	0.00579077	3.13758	0.00170349	0.0548419
AC008875.1	31.2299	0.0718976	0.0229225	3.13655	0.00170945	0.0549532
CLCP2	5.12865	0.156229	0.0498238	3.13563	0.00171486	0.0549779
RPS21	2866.19	0.0263968	0.00841853	3.13556	0.00171529	0.0549779
STAR	152.255	0.0430214	0.0137224	3.13514	0.00171775	0.0549779
AC113191.1	201.192	-0.0453384	0.0144662	-3.13409	0.0017239	0.0550945
TAP1	14.125	0.160281	0.051154	3.1333	0.00172854	0.0551624
AL356740.1	141.287	0.0323386	0.0103229	3.13272	0.00173197	0.0551915
CIB2	2320.32	0.0192148	0.00613514	3.13192	0.00173667	0.055261
LINC01885	8.76176	0.120907	0.0386253	3.13025	0.0017466	0.0554757
NLGN1	586.865	-0.041896	0.0133856	-3.12993	0.00174848	0.0554757
NME1	3048.09	0.0392965	0.0125598	3.12876	0.00175547	0.0556171
ZNF157	63.649	-0.0431064	0.0137822	-3.12768	0.00176192	0.0557408
LINC01091	4.63573	-0.218819	0.0699965	-3.12614	0.00177119	0.0559533
DIS3L2	795.168	-0.0182087	0.00582842	-3.12412	0.00178335	0.0562563
AC131235.3	6.21514	0.110749	0.0354643	3.12281	0.00179131	0.0563904
C9orf78	1643.76	0.0217628	0.00697388	3.12062	0.0018047	0.0563904
MRFAP1	12345.1	0.0137109	0.00439356	3.12067	0.00180438	0.0563904
PPFIA3	3529.28	0.0155023	0.00496805	3.1204	0.00180606	0.0563904
SNHG19	166.498	0.0496384	0.0159005	3.12182	0.00179736	0.0563904
SSNA1	1423.04	0.0272723	0.00873421	3.12247	0.00179339	0.0563904
TLX1	931.204	0.06487	0.0207913	3.12005	0.00180818	0.0563904
WDR74	869.909	0.0269115	0.00862127	3.12153	0.00179916	0.0563904
IMMP1L	239.659	0.0292907	0.00939075	3.11911	0.00181401	0.056492
VPS50	1928.19	-0.0197094	0.00632277	-3.11722	0.00182568	0.0567748
AC103855.2	54.54	-0.0533808	0.0171454	-3.11342	0.0018493	0.0569417
AL365204.1	11.9366	0.0917862	0.0294785	3.11367	0.00184779	0.0569417
ARID3A	1917.89	0.0211423	0.00679902	3.10961	0.00187336	0.0569417
BAX	595.955	0.0416052	0.0133803	3.10943	0.00187449	0.0569417
CAND1	8941.48	-0.0170467	0.00548021	-3.1106	0.00186709	0.0569417
EXOC2	2594.07	-0.0167427	0.00537837	-3.11297	0.00185214	0.0569417
KTN1	3028.27	-0.0134482	0.00431897	-3.11374	0.0018473	0.0569417
LOR	48.439	0.050717	0.0162969	3.11207	0.00185779	0.0569417
MRPL41	1446.72	0.0301288	0.00968565	3.11067	0.00186665	0.0569417
NDUFAF8	383.162	0.0395219	0.0126968	3.11274	0.00185361	0.0569417
PDK3	948.668	-0.02277	0.00730936	-3.11519	0.00183829	0.0569417
PSMG4	459.145	0.0230874	0.00742442	3.10966	0.00187304	0.0569417
SAMD14	5445.76	0.0221858	0.00712973	3.11172	0.00185998	0.0569417
SST	273.719	-0.0647164	0.0207877	-3.1132	0.00185071	0.0569417
SYCE1L	94.1086	0.0493831	0.0158593	3.11383	0.00184679	0.0569417
TLE2	288.971	0.110557	0.0355566	3.10932	0.0018752	0.0569417
WASH8P	851.085	0.0344475	0.0110765	3.10997	0.00187105	0.0569417
AL023806.3	43.5879	0.0486821	0.0156701	3.10669	0.00189193	0.0570884
AL139339.2	14.1963	0.15207	0.0489519	3.10652	0.00189305	0.0570884
AP001972.5	29.6893	0.0584069	0.0187972	3.10722	0.00188857	0.0570884
LINC01139	14.2743	0.20602	0.0663093	3.10696	0.00189024	0.0570884
MARK4	3333.78	0.0147659	0.00475218	3.10718	0.00188879	0.0570884
ATL2	1736.05	-0.0162255	0.00522642	-3.10451	0.00190594	0.0573983
MSH2	1883.19	-0.0180857	0.00582648	-3.10406	0.00190887	0.0574075
LIMD2	2363.01	0.0263134	0.00847933	3.10324	0.00191413	0.0574868
AC007326.4	32.3368	0.142816	0.0460595	3.10069	0.00193073	0.0578873
ANKRD36B	396.11	-0.0263466	0.00850048	-3.09942	0.00193898	0.0578873
TCAP	134.119	0.034184	0.0110298	3.09925	0.0019401	0.0578873
XK	411.903	-0.0315948	0.0101946	-3.09917	0.00194067	0.0578873
ZNF347	414.497	-0.0206466	0.00665957	-3.10028	0.00193336	0.0578873
C10orf82	182.376	0.043377	0.014013	3.09549	0.00196491	0.0583842
HSD3B7	106.183	0.029609	0.0095654	3.09542	0.00196531	0.0583842
NUP88	1051.1	-0.0190807	0.00616339	-3.09581	0.00196278	0.0583842
ZNF37A	952.936	0.0256707	0.00829682	3.09404	0.00197452	0.0585783
CYP2R1	969.899	0.0195309	0.00631551	3.09253	0.00198459	0.0587824
FAM13A	591.669	0.0249841	0.00807971	3.0922	0.00198676	0.0587824
LINC02217	23.7302	-0.0809465	0.0261816	-3.09173	0.00198991	0.0587962
CTNNA1	2760.62	-0.0324993	0.0105183	-3.08979	0.00200301	0.0589053
HDAC11	688.559	0.0273613	0.00885433	3.09015	0.00200053	0.0589053
HIF1A	5251.29	-0.0153599	0.00497151	-3.08959	0.00200435	0.0589053
RBMX	6316.96	-0.0176013	0.00569526	-3.09053	0.00199802	0.0589053
C1RL	333.739	0.033753	0.0109289	3.08841	0.00201231	0.0590601
GRM8	520.978	-0.0359361	0.011647	-3.08543	0.00203256	0.0595745
NEUROD1	147.614	-0.0429639	0.0139308	-3.08409	0.00204176	0.0597644
FAM110A	902.257	0.018655	0.0060496	3.08367	0.00204466	0.0597695
DDX46	1569.98	-0.012918	0.00419108	-3.08226	0.00205434	0.0598928
VASH2	3916.56	-0.0191287	0.00620605	-3.08227	0.00205428	0.0598928
CRNKL1	961.92	-0.0151473	0.00491671	-3.08077	0.00206465	0.0599627
LTN1	1693.07	-0.0199471	0.0064748	-3.08073	0.00206494	0.0599627
PAX2	255.034	0.104382	0.0338807	3.08086	0.00206403	0.0599627
FAM131B	6937.76	0.0157743	0.00512295	3.07915	0.00207591	0.0602013
ALOX12B	11.3535	0.0978934	0.031799	3.07851	0.00208042	0.0602385
MAB21L2	3271.96	-0.0372989	0.0121172	-3.07818	0.00208268	0.0602385
REPS1	2567.74	-0.0154452	0.00502143	-3.07586	0.00209897	0.0606297
FAM50B	176.194	0.0638417	0.0207641	3.07463	0.00210766	0.0608004
AC073270.2	21.4241	0.107613	0.0350047	3.07423	0.00211046	0.0608013
CDK16	8458.78	-0.0162911	0.00530109	-3.07317	0.00211799	0.0608581
GRIK1	880.669	-0.0278895	0.0090749	-3.07326	0.00211735	0.0608581
NHS	602.362	-0.0290639	0.00946056	-3.07211	0.00212549	0.0609936
ZNF428	5383.48	0.0264847	0.00862356	3.0712	0.00213198	0.0611001
GSS	978.39	0.019506	0.00635448	3.06964	0.00214314	0.0611799
IFNAR1	2058.93	-0.0146203	0.00476254	-3.06986	0.0021416	0.0611799
NXNL2	15.3894	0.0744949	0.0242674	3.06976	0.00214233	0.0611799
SLC25A14	1450	-0.0231294	0.00753805	-3.06836	0.00215238	0.061364
NPM2	869.367	0.0346479	0.0112978	3.06678	0.00216379	0.0615292
PAXBP1	1420.39	-0.0156203	0.0050931	-3.06696	0.0021625	0.0615292
ARMH3	1341.2	-0.0108012	0.00352364	-3.06536	0.00217408	0.0615418
FAM107B	2237.78	-0.0232911	0.00759883	-3.06509	0.00217607	0.0615418
PCM1	5980.39	-0.0153776	0.00501751	-3.06478	0.00217827	0.0615418
VPS26A	2648.1	-0.0204357	0.00666766	-3.0649	0.00217744	0.0615418
XIAP	3132.16	-0.0282501	0.00921494	-3.06568	0.00217174	0.0615418
AC112497.2	79.337	-0.0342116	0.0111699	-3.06284	0.00219249	0.0617843
CCDC51	423.658	0.0229468	0.00749181	3.06291	0.00219193	0.0617843
TOLLIP	3042.58	0.0103434	0.00337795	3.06204	0.00219832	0.0618328
ZNF44	265.712	0.0179961	0.00587754	3.06183	0.00219985	0.0618328
ADGRL3	6819.16	-0.0226549	0.00740684	-3.05865	0.00222336	0.0624134
PYY2	36.5935	0.0456345	0.0149262	3.05734	0.00223312	0.0626072
ATF4	13122.9	0.0231887	0.00758632	3.05665	0.00223828	0.0626331
SVEP1	232.382	0.0369744	0.0120972	3.05645	0.00223975	0.0626331
ELMOD2	3425.84	-0.0160902	0.00526677	-3.05505	0.00225024	0.0628463
AC000093.1	4695.55	0.0684308	0.0224106	3.0535	0.00226189	0.0629758
AP003392.1	13.4457	-0.0673259	0.0220625	-3.0516	0.00227627	0.0629758
ATP6AP2	7818.65	-0.0221854	0.00726839	-3.05232	0.00227083	0.0629758
CCER2	119.891	0.0689059	0.0225667	3.05343	0.00226239	0.0629758
OXLD1	619.358	0.0234187	0.00767445	3.05152	0.00227688	0.0629758
SDC1	1082.77	0.0392725	0.0128704	3.05139	0.00227786	0.0629758
SLC39A10	3887.84	-0.0135594	0.00444186	-3.05264	0.00226836	0.0629758
ZFP36L1	23.5018	0.180244	0.0590455	3.05263	0.00226846	0.0629758
SESN3	2932.41	-0.0186961	0.00613204	-3.04892	0.00229664	0.0634149
MOB3B	746.756	0.0389012	0.0127615	3.04832	0.00230127	0.0634629
MED10	1623	0.0204629	0.00672184	3.04425	0.00233264	0.0642471
AL049612.1	7.06013	0.134942	0.0443462	3.04292	0.00234293	0.0642883
IFI27L1	339.565	0.0442601	0.0145436	3.04327	0.00234024	0.0642883
SLC18B1	574.015	0.0320218	0.0105223	3.04322	0.00234058	0.0642883
RAB9B	1846.66	-0.0272024	0.00894319	-3.0417	0.0023525	0.0644703
AC091180.5	5.69859	-0.0958148	0.0315349	-3.03837	0.00237863	0.0646362
AC138035.1	66.34	-0.0601909	0.0198046	-3.03924	0.00237172	0.0646362
ALKBH4	521.622	0.0214081	0.00704609	3.0383	0.00237919	0.0646362
NAA10	1586.61	0.0201464	0.00662987	3.03872	0.00237582	0.0646362
NRCAM	7726.54	-0.0241132	0.00793458	-3.039	0.00237363	0.0646362
RPS6KA3	5713.58	-0.0299858	0.00986413	-3.03988	0.0023667	0.0646362
SMG8	1126.25	-0.0124058	0.0040817	-3.03937	0.00237073	0.0646362
IRF7	253.204	0.0345353	0.0113712	3.0371	0.00238869	0.0647338
LCORL	1540.36	-0.018601	0.00612459	-3.03711	0.00238861	0.0647338
MMP16	2215.13	-0.0200916	0.00661805	-3.03588	0.00239835	0.0649153
AL080250.1	25.4049	0.0744627	0.0245464	3.03355	0.00241696	0.0652579
ASAP2	1284.78	-0.0246039	0.00810999	-3.03377	0.00241516	0.0652579
STON2	337.107	-0.0333692	0.0110065	-3.03177	0.00243123	0.0655624
UQCC3	339.264	0.0297034	0.00980099	3.03065	0.00244027	0.0657254
C2CD4C	2362.43	0.0201209	0.00664152	3.02957	0.00244905	0.0658001
HDGFL2	2502.93	0.0183956	0.0060713	3.02994	0.00244606	0.0658001
RARRES2	15.0899	0.138793	0.0458259	3.02869	0.00245613	0.0659095
NUDT1	101.383	0.0357757	0.0118227	3.02601	0.00247806	0.0664168
AC079140.3	15.446	-0.0723048	0.0239202	-3.02274	0.00250494	0.0670554
KANK1	138.421	-0.041327	0.0136737	-3.02237	0.002508	0.0670554
AC109449.1	22.116	0.0891512	0.0295047	3.02159	0.00251449	0.0670702
AC243562.1	20.4683	0.271562	0.0898816	3.02133	0.00251667	0.0670702
PREX1	509.448	-0.0440434	0.0145781	-3.0212	0.00251773	0.0670702
ABCD3	1528.79	-0.0148606	0.00492401	-3.01799	0.0025446	0.0671746
BEX1	5950.47	0.0277703	0.00919926	3.01875	0.00253817	0.0671746
C1RL-AS1	55.1547	0.0586449	0.0194365	3.01726	0.00255067	0.0671746
EFNA3	1574.83	0.0180497	0.00597776	3.01947	0.00253216	0.0671746
MAGEF1	3435.21	0.0205177	0.006799	3.01775	0.00254659	0.0671746
MRPS26	1232.11	0.028475	0.00943794	3.01707	0.00255229	0.0671746
RHEBL1	194.866	0.0292207	0.00968227	3.01795	0.00254487	0.0671746
SPHK2	2159.64	0.0225399	0.00746833	3.01807	0.00254388	0.0671746
TRIM24	4128.15	-0.0146997	0.0048688	-3.01917	0.00253472	0.0671746
VCPKMT	502.233	0.0165763	0.00548942	3.01969	0.00253035	0.0671746
PTK2	3524.76	-0.0116225	0.00385544	-3.01458	0.00257339	0.0675972
TASOR	1614.79	-0.017093	0.00567038	-3.01444	0.00257452	0.0675972
BRINP3	674.523	-0.0391028	0.0129772	-3.01319	0.0025852	0.0677967
DDIT3	593.4	0.0450292	0.0149508	3.01183	0.0025968	0.0679382
NR2F1	35.1941	-0.0848463	0.0281686	-3.01209	0.00259457	0.0679382
AP006545.3	150.676	0.0327304	0.0108724	3.01042	0.00260889	0.0680039
DYNLL2	12582.6	0.0209697	0.00696595	3.01031	0.00260979	0.0680039
FBXO6	108.32	0.0386728	0.0128477	3.01009	0.00261172	0.0680039
OGFR	1473.83	0.0230686	0.00766374	3.01009	0.00261167	0.0680039
AKIP1	704.22	0.0256661	0.00853384	3.00756	0.00263351	0.0680494
CYBA	87.9562	0.0755448	0.0251139	3.00809	0.00262897	0.0680494
FRMPD3	1100.94	-0.0259048	0.00860879	-3.00911	0.00262011	0.0680494
RGS6	202.059	-0.0358141	0.0119062	-3.00803	0.0026295	0.0680494
RPS6KB2	1027.52	0.0211788	0.00704173	3.00762	0.00263303	0.0680494
SURF6	1782.25	0.0202467	0.00673236	3.00737	0.00263519	0.0680494
SUV39H1	239.22	0.0160532	0.00533416	3.00951	0.00261671	0.0680494
AC006538.1	269.626	0.0352179	0.0117153	3.00616	0.00264569	0.0680801
CRBN	2141.1	-0.0155119	0.00515884	-3.00686	0.00263958	0.0680801
USP4	1597.75	-0.0100233	0.003334	-3.00638	0.00264377	0.0680801
AL137127.1	314.337	0.0412413	0.0137278	3.00421	0.00266273	0.0680806
BX005266.2	73.7914	0.0410239	0.0136551	3.00428	0.00266209	0.0680806
MTATP6P26	4.46517	0.164224	0.054666	3.00413	0.00266341	0.0680806
PPA1	3592.37	-0.0183586	0.00611062	-3.00437	0.00266128	0.0680806
SIK1B	224.372	-0.0296378	0.00986191	-3.00528	0.00265334	0.0680806
VPS41	2946.97	-0.017085	0.00568738	-3.00402	0.00266435	0.0680806
UBE2V1P2	24.3169	0.0775041	0.0258107	3.00279	0.00267519	0.068278
HIST1H2BK	116.884	0.0406309	0.0135353	3.00185	0.00268346	0.0684096
SMARCD3	2928.43	0.0165814	0.00552853	2.99923	0.00270659	0.0689191
AC007663.2	11.0016	0.130761	0.0436586	2.99508	0.00274371	0.0693806
CLEC11A	382.783	0.026053	0.00869836	2.99516	0.00274303	0.0693806
MSL2	1287.49	-0.0151678	0.00506143	-2.99673	0.00272889	0.0693806
THEM5	9.22905	0.148369	0.0495353	2.99523	0.00274242	0.0693806
UBA5	1562.61	-0.0113847	0.00380031	-2.99573	0.00273788	0.0693806
USP33	5785.71	-0.0189043	0.00630954	-2.99615	0.00273414	0.0693806
ZNF680	166.853	-0.0246123	0.00822008	-2.99418	0.00275188	0.0695072
PABPC5	432.602	-0.0278361	0.00930316	-2.99211	0.00277055	0.0698983
TP53TG5	27.7836	0.0416058	0.013911	2.99086	0.00278197	0.0701055
PRDM14	142.593	-0.0473822	0.0158459	-2.99019	0.00278805	0.0701781
ZNF217	344.762	-0.0280883	0.0093946	-2.98984	0.00279125	0.0701782
RPL35	6706.03	0.0329344	0.0110178	2.98921	0.00279701	0.0702425
RNF180	365.093	-0.0262605	0.00878817	-2.98816	0.00280662	0.0704031
MT-TR	148.631	0.0443505	0.0148477	2.98703	0.00281699	0.0705825
CBLN4	37.8058	0.128759	0.0431146	2.98644	0.00282246	0.0706387
ARL16	1132.55	0.0184237	0.00617059	2.98573	0.00282902	0.0707223
CEP152	77.8867	-0.0317967	0.0106536	-2.98459	0.00283963	0.0709065
DBNDD1	4477.94	0.0188307	0.00631345	2.98262	0.00285789	0.0710389
GXYLT1	325.567	-0.0241628	0.00810088	-2.98273	0.00285685	0.0710389
NEGR1	4038.14	-0.0443114	0.0148546	-2.983	0.00285433	0.0710389
NMD3	1553.56	-0.0166464	0.00557937	-2.98357	0.00284906	0.0710389
JRK	1447.12	-0.0168971	0.00566772	-2.98129	0.00287036	0.0712227
TPM2	93.9028	0.0776941	0.0260619	2.98114	0.00287178	0.0712227
CIP2A	141.904	-0.0294881	0.00989692	-2.97952	0.00288696	0.0713662
ODC1	5709.19	-0.0202241	0.00678779	-2.97949	0.00288733	0.0713662
STPG1	319.671	0.0437942	0.0146978	2.97964	0.0028859	0.0713662
AC010210.1	13.79	0.0867285	0.0291173	2.97859	0.00289573	0.0714129
MANEA-DT	71.3003	-0.0418781	0.0140595	-2.97863	0.00289543	0.0714129
AC016590.4	6.12572	-0.193922	0.065145	-2.97677	0.00291299	0.071572
AF186192.2	24.9733	0.125261	0.0420772	2.97694	0.00291141	0.071572
FUS	7119.29	0.0354679	0.0119158	2.97654	0.00291524	0.071572
IRS4	112.959	-0.112429	0.0377626	-2.97725	0.00290849	0.071572
CD2BP2	2606.3	0.0165982	0.00557782	2.97574	0.00292279	0.071597
CSE1L	3556.81	-0.0239337	0.00804278	-2.9758	0.00292226	0.071597
EFHC1	989.313	-0.023387	0.00786084	-2.97513	0.00292862	0.071621
LINC01001	105.44	-0.028558	0.00959947	-2.97496	0.00293031	0.071621
LINC01934	9.67348	0.20001	0.0672477	2.97422	0.00293732	0.0717125
FUT8	1302.33	-0.0177155	0.00595759	-2.97361	0.00294323	0.0717768
BLNK	5.35663	0.145737	0.0490205	2.97299	0.00294917	0.0717782
DNAJC18	2405.14	-0.0160306	0.00539222	-2.97292	0.00294984	0.0717782
MT-ATP8	15904.8	0.0377734	0.0127084	2.97232	0.00295558	0.0718383
PLS3	418.764	-0.0355406	0.0119666	-2.96998	0.00297823	0.0723086
AL353746.1	620.471	-0.0199087	0.00671149	-2.96635	0.00301353	0.0724219
BMERB1	5219.61	0.0174005	0.0058643	2.96718	0.00300542	0.0724219
C19orf81	79.4344	0.0388345	0.0130925	2.96616	0.00301545	0.0724219
CELF3	11446	-0.0203079	0.00684069	-2.96869	0.00299071	0.0724219
CUL5	2114.27	-0.0150647	0.00507889	-2.96614	0.00301567	0.0724219
GMDS-DT	61.3271	0.0338175	0.0114013	2.96611	0.00301593	0.0724219
LAPTM4A-DT	7.8897	0.101439	0.0341902	2.96691	0.00300812	0.0724219
SENP5	2002.17	-0.0180223	0.00607381	-2.96722	0.00300507	0.0724219
UQCRQ	1722.87	0.0230998	0.00778221	2.96828	0.00299469	0.0724219
ZFPM2	8.49908	-0.118894	0.040078	-2.96658	0.00301135	0.0724219
TBCK	1523.08	-0.0189802	0.00640157	-2.96493	0.00302749	0.0726201
CUTALP	790.73	0.0298173	0.0100585	2.96437	0.003033	0.0726207
EYS	134.285	-0.0568354	0.0191736	-2.96426	0.00303414	0.0726207
RPRM	6344.77	0.0253746	0.00856546	2.96244	0.00305213	0.0729716
KLHL4	566	-0.0335536	0.0113294	-2.96165	0.00305995	0.0730788
KAZALD1	107.811	0.0492839	0.0166463	2.96065	0.00306992	0.0732372
PLEKHA8P1	194.19	0.0288694	0.00975412	2.95971	0.00307928	0.0733807
GABARAP	9180.66	0.0169994	0.00574689	2.95801	0.00309632	0.0736265
SEMA3C	6072.72	-0.0370244	0.0125156	-2.95827	0.00309376	0.0736265
LONRF1	1488.6	-0.0125164	0.00423648	-2.95442	0.00313257	0.0743408
RBAK-RBAKDN	6.90814	0.178883	0.0605488	2.95436	0.00313314	0.0743408
BOLA2	77.3265	0.0676613	0.0229102	2.95332	0.00314376	0.0743537
PTPRM	1084.56	-0.019523	0.00660935	-2.95385	0.00313837	0.0743537
TRMT13	370.43	-0.0200636	0.00679359	-2.95331	0.00314386	0.0743537
AL354707.1	20.4347	0.0760508	0.0257581	2.95249	0.00315217	0.0744701
JDP2	489.398	0.0689189	0.0233541	2.95104	0.00316704	0.0747407
HSPA1B	3669.77	0.027339	0.00926692	2.95017	0.00317597	0.0748592
SART1	1161.43	0.0273324	0.00926558	2.94989	0.00317889	0.0748592
AC136475.9	4.43563	0.195971	0.0664414	2.94954	0.00318252	0.0748644
NSG2	23151	0.0129848	0.00440522	2.94758	0.00320267	0.0751996
PLGRKT	222.847	-0.0208636	0.00707843	-2.94749	0.00320363	0.0751996
ABCD4	1101.15	0.021194	0.007195	2.94566	0.00322269	0.0754852
REC8	1437.96	0.0320514	0.0108799	2.94594	0.00321976	0.0754852
AC087289.2	19.5856	0.0595372	0.0202279	2.94331	0.00324719	0.0755026
ASPHD1	1513.17	0.0367601	0.0124875	2.94376	0.00324247	0.0755026
CDK2AP1	2170.16	0.0179122	0.00608529	2.94353	0.0032449	0.0755026
MAPK3	2342.74	0.01907	0.00647496	2.9452	0.00322748	0.0755026
PRKD2	271.798	0.0299131	0.0101609	2.94396	0.00324046	0.0755026
SLC6A9	534.338	0.0459317	0.0156091	2.94262	0.00325442	0.0755026
TCEA3	5.23146	0.118499	0.0402679	2.94276	0.00325306	0.0755026
XKR4	3835.67	-0.0229368	0.00779271	-2.94337	0.0032466	0.0755026
ZFX	1044.05	-0.0265262	0.00901336	-2.94299	0.00325059	0.0755026
PCK2	320.643	0.0412133	0.0140097	2.94177	0.00326338	0.0756303
MPZL2	11.0333	-0.118478	0.0402811	-2.94128	0.00326863	0.075672
SUMF2	1888.68	0.0158239	0.00538441	2.93884	0.0032944	0.0761881
KCNJ3	1054.87	-0.032654	0.0111125	-2.9385	0.00329804	0.0761921
LRRC37A6P	143.337	-0.108138	0.0368045	-2.93816	0.00330161	0.0761943
UBE2M	3385.38	0.0230172	0.00783988	2.93591	0.00332571	0.0766696
POLR2J	641.201	0.0195174	0.0066499	2.93499	0.00333562	0.0768173
CHRFAM7A	578.199	-0.0255894	0.00872073	-2.93432	0.00334284	0.0768538
COL22A1	44.1728	0.0626953	0.0213697	2.93384	0.00334793	0.0768538
ECEL1	1328.48	-0.0423931	0.0144492	-2.93393	0.00334696	0.0768538
SMIM11A	272.005	0.0169947	0.00579324	2.93354	0.00335123	0.0768538
AC024293.1	334.019	0.0386079	0.0131655	2.93251	0.00336232	0.0768671
SHROOM4	14.2309	-0.11761	0.040103	-2.93269	0.00336039	0.0768671
UAP1L1	213.53	0.052563	0.0179209	2.93305	0.00335649	0.0768671
OTULINL	207.534	-0.0369737	0.0126101	-2.93207	0.00336713	0.0768968
DCBLD2	4779.22	-0.0218111	0.0074405	-2.9314	0.00337441	0.076983
RGS19	181.693	0.0386702	0.0131936	2.93098	0.00337896	0.0770066
AC068631.3	19.3294	0.0875289	0.02987	2.93033	0.00338604	0.0770878
OSTM1	2657.91	-0.0190852	0.00651371	-2.93	0.00338963	0.0770894
LINC02298	77.6779	0.0498013	0.0170163	2.92669	0.00342592	0.0778342
CDKN2D	5384.47	0.0208729	0.00713292	2.92627	0.00343053	0.0778581
ANKRD17	5052.72	-0.0163318	0.00558607	-2.92366	0.00345943	0.0784328
SLK	2306.04	-0.0155516	0.00532101	-2.92267	0.00347045	0.0786015
AC145098.1	31.3333	0.0618465	0.0211649	2.92213	0.0034765	0.0786572
AKR1C4	7.1369	0.139592	0.0477899	2.92095	0.00348966	0.0787538
DTX3	3289.48	0.0172979	0.00592281	2.92056	0.00349404	0.0787538
IFT80	790.106	-0.0191746	0.00656457	-2.92093	0.00348992	0.0787538
ZNF248	1687.02	0.0234493	0.00802933	2.92046	0.00349514	0.0787538
AP001178.3	20.3306	-0.064853	0.0222318	-2.91713	0.00353268	0.0791746
CAV1	32.097	0.0849115	0.0291039	2.91753	0.0035282	0.0791746
COPG2	1848.33	-0.0148375	0.0050858	-2.91743	0.00352929	0.0791746
DNAH10OS	1584.03	-0.0128878	0.00441883	-2.91656	0.00353909	0.0791746
POU4F2	1137.79	0.0658858	0.0225788	2.91804	0.00352237	0.0791746
SHISA4	337.951	0.0325561	0.0111616	2.91679	0.00353651	0.0791746
TMEM161B	657.366	-0.0161463	0.00553355	-2.91789	0.0035241	0.0791746
TTC12	81.5638	0.0385588	0.0132223	2.9162	0.00354324	0.0791865
AK6	629.237	0.020319	0.0069698	2.91529	0.00355358	0.079256
CMTM4	1080.69	-0.0228419	0.00783438	-2.91559	0.00355014	0.079256
RESF1	806.903	-0.0194419	0.00667408	-2.91305	0.00357919	0.0795844
RPL35A	5286.07	0.022631	0.00776775	2.91346	0.00357451	0.0795844
ZBTB45P1	14.1981	0.109869	0.0377132	2.91327	0.00357663	0.0795844
AC087239.1	4.37157	0.158845	0.0545401	2.91244	0.00358613	0.079658
SHC1	3822.65	0.0288863	0.00991956	2.91205	0.00359064	0.0796772
HNRNPAB	5423.98	0.0234659	0.00805949	2.91159	0.00359594	0.0797143
AL713852.2	5.02146	0.170324	0.058538	2.90963	0.00361853	0.0799724
ELMO2	2464.67	-0.0150266	0.00516431	-2.90971	0.0036177	0.0799724
SELENON	2654.62	-0.0115652	0.00397476	-2.90967	0.00361808	0.0799724
P3H4	662.114	0.0185273	0.00636838	2.90927	0.00362272	0.0799844
SLC11A2	1405.94	-0.0180084	0.00619475	-2.90705	0.00364857	0.0804742
MAP7D3	55.84	-0.0402906	0.0138622	-2.90651	0.00365487	0.0804978
NDUFB9	2803.43	0.024425	0.00840588	2.9057	0.00366433	0.0804978
SPSB2	138.401	0.0285592	0.00982757	2.90603	0.00366046	0.0804978
ZSCAN31	111.491	-0.0310678	0.0106917	-2.90578	0.00366336	0.0804978
AP001626.1	45.7342	0.072504	0.0249651	2.90421	0.00368178	0.0808001
MT-TK	49.7139	0.0518181	0.0178459	2.90364	0.00368851	0.0808669
TMEM167A	9907.91	-0.0159176	0.00548607	-2.90145	0.00371442	0.0813536
RAP1GAP	1656.09	0.0245303	0.00845872	2.9	0.00373164	0.0816492
AC144831.1	404.812	0.0382385	0.0131899	2.89907	0.00374274	0.0817365
SIX1	2392.57	-0.0453246	0.0156343	-2.89904	0.00374309	0.0817365
EXO5	378.41	0.0182406	0.00629271	2.89869	0.00374721	0.0817451
AL022332.1	6.45517	0.126939	0.0438145	2.89719	0.00376518	0.0819403
ARPP21	57.6892	-0.0648144	0.0223746	-2.89679	0.00377007	0.0819403
IFIT1	33.5424	0.0589233	0.0203415	2.8967	0.00377111	0.0819403
TXNDC17	702.019	0.0266628	0.00920427	2.89679	0.00377007	0.0819403
PHF19	98.0148	0.0496133	0.0171329	2.89579	0.00378202	0.0820961
KLF12	3518.33	-0.0237252	0.00819553	-2.8949	0.0037928	0.0822486
AL645608.6	33.7527	0.0516267	0.0178392	2.894	0.00380368	0.0823335
C19orf38	15.168	0.12169	0.0420496	2.89396	0.00380423	0.0823335
C11orf98	437.855	0.0442056	0.0152903	2.89108	0.00383916	0.0824227
CNTNAP4	1756.26	-0.0280483	0.00969537	-2.89296	0.0038163	0.0824227
GAREM2	3747.72	0.01907	0.00659498	2.8916	0.00383284	0.0824227
HEATR3	1006.26	-0.0118945	0.00411453	-2.89084	0.00384209	0.0824227
KRT8P30	23.5472	0.0535598	0.0185274	2.89084	0.00384218	0.0824227
MORF4L2	13364.7	-0.0214682	0.00742381	-2.8918	0.00383043	0.0824227
RNF7	3362.16	0.0173021	0.00598494	2.89095	0.0038408	0.0824227
WASHC4	1938.86	-0.0133792	0.00462652	-2.89184	0.00382993	0.0824227
ZNF101	189.014	-0.0252457	0.00872607	-2.89314	0.00381412	0.0824227
API5	3747.13	-0.0099373	0.00343917	-2.88945	0.00385921	0.0826262
SPHK1	17.3502	0.0851383	0.0294646	2.88951	0.00385845	0.0826262
XRCC5	8744.61	-0.0140065	0.00485226	-2.88659	0.00389436	0.0832974
CYP4V2	416.408	0.0260823	0.00904123	2.88481	0.00391645	0.0836068
FUT4	161.921	-0.0307653	0.0106635	-2.88511	0.00391283	0.0836068
ZNF345	158.934	0.0210621	0.00730489	2.88328	0.00393555	0.0839329
SPECC1L-ADORA2A	439.964	0.326076	0.113118	2.88262	0.00394383	0.0840278
AC016831.7	15.7403	0.124759	0.0432956	2.88156	0.00395711	0.0842288
NUP155	1350.63	-0.0198014	0.00687309	-2.881	0.00396411	0.0842961
AF106564.1	834.398	-0.0422659	0.014679	-2.87935	0.00398498	0.0844111
HOXD1	91.773	0.0785705	0.0272874	2.87937	0.00398471	0.0844111
MIR222HG	72.1367	-0.141935	0.0492993	-2.87905	0.00398878	0.0844111
MMP11	1249.12	0.016613	0.00576855	2.87992	0.00397775	0.0844111
ZNF667-AS1	1209.95	0.0243337	0.0084514	2.87926	0.00398614	0.0844111
IFITM10	118.44	0.0523492	0.0181882	2.8782	0.00399946	0.0844742
UFL1	532.613	-0.01813	0.00629868	-2.87839	0.00399713	0.0844742
SERPINE2	3223.9	-0.0304042	0.0105685	-2.87688	0.0040163	0.0847482
LINC02263	12.3789	-0.137235	0.0477226	-2.87568	0.00403157	0.0849886
AP001160.3	40.7065	0.0369405	0.0128489	2.875	0.00404028	0.0850905
SRR	776.426	-0.0178139	0.00619709	-2.87456	0.00404591	0.0851273
AL732292.2	20.4171	0.0575668	0.0200296	2.87409	0.00405195	0.0851725
IRAK1	1906.94	0.0302208	0.010517	2.87352	0.0040592	0.0852433
CES3	136.701	0.0510268	0.0177663	2.87211	0.00407742	0.0855438
COPB1	5369.01	-0.0189851	0.00661203	-2.87129	0.00408799	0.0856215
GCNA	178.619	0.0265688	0.00925545	2.87062	0.00409674	0.0856215
PPP1R14BP3	154.867	0.027132	0.00945115	2.87076	0.00409489	0.0856215
TBC1D25	1362.51	0.0127104	0.00442701	2.87109	0.00409053	0.0856215
SLC5A7	2373.38	0.0550427	0.0191827	2.8694	0.00411255	0.0858701
AL118522.1	5.87454	0.150089	0.0523559	2.8667	0.00414774	0.0859753
ASPH	961.882	-0.0193787	0.0067579	-2.86756	0.00413645	0.0859753
BEND5	1163.35	0.0206999	0.00721624	2.86851	0.00412411	0.0859753
CLEC4G	12.6819	0.0950809	0.0331684	2.86661	0.00414896	0.0859753
ITM2B	10972.3	0.0407664	0.0142166	2.86752	0.00413705	0.0859753
NBL1	1843.72	0.0258193	0.00900519	2.86716	0.00414173	0.0859753
NTN1	115.412	-0.0356933	0.0124473	-2.86756	0.00413645	0.0859753
SLC39A7	2745.8	0.0219425	0.00765279	2.86725	0.00414056	0.0859753
ARL6IP4	2381.65	0.0210746	0.0073527	2.86624	0.00415374	0.0859931
AC040977.1	12.9181	0.0643347	0.0224538	2.86521	0.00416738	0.0861164
IGFBP3	132.251	0.0453886	0.0158414	2.86519	0.00416756	0.0861164
C17orf82	21.8996	0.172767	0.0603235	2.86401	0.00418313	0.0863567
AC104041.1	33.2751	0.0642546	0.0224507	2.86203	0.00420935	0.0864334
ICAM1	6.40255	0.147806	0.0516447	2.86198	0.00421007	0.0864334
KCNK1	29.3308	0.0757383	0.0264545	2.86297	0.00419693	0.0864334
KLHDC7B	4.61385	0.180042	0.0629096	2.86191	0.00421094	0.0864334
PGAP1	7600.73	-0.0191442	0.00668992	-2.86165	0.00421443	0.0864334
TLE3	3189.85	0.0254852	0.00890218	2.86281	0.00419904	0.0864334
ZNF484	502.405	-0.0230478	0.00804985	-2.86314	0.0041947	0.0864334
RLF	1336.4	-0.0159688	0.00558107	-2.86124	0.0042199	0.0864647
FZD1	490.84	-0.035648	0.012462	-2.86054	0.00422917	0.0865737
RPL19	8371.55	0.0159309	0.00556987	2.8602	0.00423378	0.0865871
AC100786.1	5.20741	0.136987	0.0479071	2.85943	0.00424398	0.0866484
CLDN15	316.801	0.027158	0.00949977	2.85881	0.00425239	0.0866484
DHRS2	269.376	0.0824279	0.0288331	2.85879	0.00425259	0.0866484
TPP2	1425.31	-0.012243	0.00428218	-2.85905	0.00424909	0.0866484
SMIM11B	200.598	0.0265073	0.00927439	2.85812	0.00426157	0.0867508
NDST3	719.623	-0.0420858	0.0147276	-2.85762	0.00426829	0.0868069
CRNDE	2210.56	-0.0213216	0.00746231	-2.85724	0.00427345	0.0868314
EVX1	9.8104	-0.159148	0.0557198	-2.85623	0.00428705	0.0869672
ORC5	660.203	-0.0152402	0.00533592	-2.85615	0.00428806	0.0869672
EGFL8	38.275	0.0605755	0.0212118	2.85574	0.00429367	0.0869905
HPRT1	1040.9	-0.0301034	0.0105434	-2.85519	0.00430112	0.0869905
SEMA6D	6614.27	-0.022458	0.00786537	-2.8553	0.00429966	0.0869905
ARHGAP36	606.887	0.048907	0.0171354	2.85415	0.00431517	0.0871943
AC034102.6	16.2494	0.133541	0.0468166	2.85242	0.00433873	0.0875897
ARRDC3	1805.8	-0.0298463	0.0104674	-2.85136	0.00435323	0.0878016
APOC1	38.1976	0.073833	0.0259059	2.85005	0.00437125	0.0878698
CDS1	451.953	-0.0244797	0.00858744	-2.85063	0.00436321	0.0878698
COL9A3	45.1143	0.0601038	0.0210974	2.84888	0.00438738	0.0878698
HNRNPCP2	132.089	0.0265603	0.00932309	2.84888	0.00438738	0.0878698
KLB	96.0641	0.0337464	0.0118478	2.84832	0.00439507	0.0878698
LRPPRC	6373.98	-0.0162834	0.00571309	-2.8502	0.00436918	0.0878698
MRPL34	1166.74	0.0254882	0.00894738	2.84868	0.00439015	0.0878698
MYH15	180.624	0.0878782	0.0308482	2.84873	0.00438935	0.0878698
NAALADL2-AS2	6.00923	-0.12136	0.0426116	-2.84804	0.0043989	0.0878698
PTCHD1	300.409	-0.0357924	0.0125604	-2.84962	0.0043771	0.0878698
WDR83	502.798	0.0300858	0.0105642	2.84791	0.00440071	0.0878698
C12orf4	1212.16	-0.0136463	0.00479296	-2.84715	0.0044112	0.0879192
NOP53	2160.97	0.0182839	0.00642162	2.84724	0.00440996	0.0879192
ADGRF5P1	14.489	0.186825	0.0656403	2.84619	0.00442457	0.088101
LINC01315	301.803	0.0276303	0.00970876	2.84592	0.00442835	0.088101
FKBP7	706.682	0.0166184	0.00584352	2.8439	0.0044565	0.0885804
AC005548.1	7.84064	0.138986	0.0488782	2.84351	0.00446191	0.0886077
AL138889.3	9.29837	0.118735	0.0417689	2.84267	0.00447369	0.0887612
AC092118.2	9.24247	0.0909447	0.0320206	2.84019	0.00450869	0.0893441
KLF16	817.995	0.0280597	0.00988014	2.84001	0.00451122	0.0893441
LINC01600	5.06146	0.139576	0.049162	2.83911	0.004524	0.0895164
AC064836.3	114.991	0.0240801	0.00848733	2.83718	0.00455134	0.0896089
DSG1	4.75667	-0.167559	0.0590387	-2.83813	0.00453787	0.0896089
KHK	452.763	0.0218077	0.00768738	2.83681	0.00455661	0.0896089
2023-03-09	2452.49	0.0149273	0.0052607	2.83751	0.0045467	0.0896089
MMP2	1758.02	0.0323171	0.0113907	2.83715	0.00455181	0.0896089
NOL12	386.892	0.0263645	0.00928987	2.83798	0.00453993	0.0896089
TBX18	20.4365	0.0929979	0.0327831	2.83677	0.00455728	0.0896089
ADGRG7	10.7082	0.09023	0.0318417	2.83371	0.00460115	0.0897339
AP001453.2	78.8729	0.035135	0.0123922	2.83526	0.00457891	0.0897339
FAM160A2	851.13	-0.0121429	0.00428456	-2.8341	0.00459545	0.0897339
HPDL	66.2	0.0478795	0.0168978	2.83347	0.00460457	0.0897339
KIAA1549L	2455.2	-0.0237044	0.00836116	-2.83506	0.0045817	0.0897339
PIEZO2	5643.18	0.030027	0.010592	2.83488	0.00458424	0.0897339
PMS1	833.996	-0.0130409	0.0045997	-2.83516	0.00458032	0.0897339
STARD10	868.344	0.0208184	0.00734488	2.83442	0.00459097	0.0897339
ZFAS1	1666.4	0.0220583	0.00778304	2.83415	0.00459476	0.0897339
ZNF485	85.09	0.0298401	0.0105293	2.83402	0.00459667	0.0897339
AC137630.1	59.8546	-0.0889508	0.0314039	-2.83248	0.00461889	0.0898726
PLAAT3	498.942	0.0376939	0.0133081	2.83241	0.00461989	0.0898726
FIS1	1992.47	0.0265363	0.00937385	2.83089	0.00464193	0.0900619
GAPVD1	2362.27	-0.0218966	0.00773479	-2.83092	0.00464141	0.0900619
TMEM38A	674.797	0.0212414	0.00750346	2.83088	0.00464194	0.0900619
SLC35G5	84.6267	0.0541898	0.0191558	2.8289	0.00467079	0.0905415
CACNB3	7084.96	0.0132399	0.00468374	2.82679	0.00470178	0.0909813
PMVK	643.536	0.0343442	0.0121496	2.82679	0.00470178	0.0909813
AP000721.1	6.52464	0.199062	0.0704493	2.82561	0.00471903	0.0912346
GREM2	168.427	-0.0341858	0.0120998	-2.82532	0.00472336	0.0912379
ANKS3	1045.49	0.0175379	0.00620998	2.82415	0.00474063	0.0913946
DYNC2H1	622.713	-0.02382	0.00843589	-2.82365	0.00474797	0.0913946
GLRX5	1517.82	0.0209257	0.00741088	2.82364	0.00474815	0.0913946
SNRPA1	822.674	0.0185987	0.00658585	2.82404	0.00474219	0.0913946
AC024580.1	5.32892	-0.12333	0.0437061	-2.8218	0.00477554	0.0916916
AC098679.2	6.78542	-0.0716956	0.0254081	-2.82176	0.00477613	0.0916916
MYO1D	168.11	-0.0253821	0.00899473	-2.82189	0.00477423	0.0916916
AC120036.3	20.7146	0.0907001	0.0321527	2.82092	0.00478862	0.091851
USP13	775.978	-0.0152365	0.00540198	-2.82054	0.00479429	0.0918794
CLEC4A	11.1392	0.172602	0.0612022	2.82019	0.00479954	0.0918996
AC036214.4	11.9492	0.102145	0.0362401	2.81856	0.00482401	0.0920335
C17orf107	51.3989	0.0484844	0.017205	2.81804	0.00483172	0.0920335
FBXO44	2803.95	0.0201341	0.00714247	2.81892	0.00481852	0.0920335
NMB	70.7001	0.0458461	0.0162676	2.81826	0.00482853	0.0920335
PSD	6117.1	0.0178075	0.00631846	2.81832	0.00482751	0.0920335
ZNF506	1128.62	0.0147188	0.00522075	2.81929	0.00481305	0.0920335
ARPC5L	1380.7	0.0167602	0.00594932	2.81716	0.004845	0.0920637
REXO4	887.781	0.0210725	0.00748021	2.8171	0.0048459	0.0920637
ZNF546	302.871	-0.0276402	0.00980997	-2.81756	0.00483896	0.0920637
MTERF2	575.624	-0.0191738	0.00680702	-2.81677	0.00485093	0.0920795
GTF2A2	1584.97	0.0212398	0.00755516	2.8113	0.00493415	0.0935782
BOLA2B	234.065	0.060094	0.021384	2.81023	0.00495056	0.0937064
ST8SIA3	3156.36	-0.0197419	0.00702551	-2.81003	0.00495374	0.0937064
ZNF593	385.644	0.0218439	0.00777309	2.81019	0.00495117	0.0937064
TRPV3	15.1144	-0.0816255	0.0290701	-2.80789	0.00498678	0.0942502
PPIAP14	4.29264	0.154743	0.0551348	2.80662	0.00500635	0.0944999
TSPAN17	4879.89	0.0127156	0.00453082	2.80648	0.00500861	0.0944999
TRIP11	878.12	-0.019275	0.00687011	-2.80563	0.00502191	0.0946692
PRIMA1	64.9173	0.0489082	0.0174348	2.80521	0.00502843	0.0947106
AC138649.1	597.141	0.0241282	0.00860289	2.80466	0.005037	0.0947534
ESRRG	1415.23	-0.0374005	0.0133392	-2.80381	0.00505031	0.0947534
GLP1R	40.6154	0.0892085	0.0318278	2.80285	0.00506527	0.0947534
GPR108	532.682	0.0212762	0.00758909	2.80352	0.00505478	0.0947534
MFSD2B	21.884	0.0892975	0.0318587	2.80292	0.00506425	0.0947534
MMRN2	551.569	0.0181901	0.0064885	2.80343	0.00505619	0.0947534
SLC5A4-AS1	519.703	-0.0239942	0.00856015	-2.80302	0.00506271	0.0947534
TMSB15B	1242.73	-0.0240724	0.00858844	-2.80288	0.00506485	0.0947534
AGTPBP1	4758.97	-0.0170403	0.00608043	-2.80248	0.00507119	0.0947832
PPFIBP1	1322.45	-0.0231278	0.00825694	-2.80101	0.00509429	0.095134
TMEM81	193.806	0.0204069	0.00728663	2.8006	0.00510075	0.0951735
SMCHD1	2151.23	-0.0148698	0.00531213	-2.79922	0.0051226	0.0954999
AC127502.2	53.277	-0.0538768	0.019251	-2.79864	0.00513177	0.0955895
SLC16A9	214.898	-0.0429585	0.0153724	-2.79452	0.00519775	0.0967364
RPL14P1	220.583	0.0349471	0.0125122	2.79305	0.00522144	0.0970948
OLIG2	21.5002	-0.0805109	0.0288314	-2.79248	0.00523065	0.0971014
YPEL4	211.449	0.0314148	0.0112489	2.7927	0.00522703	0.0971014
AC005104.1	7.62448	0.0965116	0.0345804	2.79093	0.00525562	0.0972519
FAM187A	45.2092	0.241984	0.0867053	2.79088	0.0052565	0.0972519
GLMP	115.636	0.028708	0.0102851	2.79121	0.00525117	0.0972519
NDUFAF1	675.37	0.0180858	0.00647991	2.79106	0.0052536	0.0972519
CHMP4A	384.665	0.0249007	0.00893177	2.78788	0.0053054	0.097266
HAGH	1988.65	0.0257184	0.00921807	2.79	0.00527083	0.097266
ID1	371.402	0.109221	0.0391396	2.79056	0.0052617	0.097266
LHX1-DT	330.427	0.0988885	0.0354589	2.78882	0.00528999	0.097266
NUS1P2	24.462	0.0629966	0.0225969	2.78784	0.00530601	0.097266
PITHD1	3485.25	0.0155804	0.00558855	2.78792	0.00530482	0.097266
PRKRIP1	1244.67	0.0271802	0.00974138	2.79018	0.0052679	0.097266
SUMF1	175.028	0.0224594	0.00805403	2.78859	0.00529374	0.097266
ZBTB42	15.2997	0.103723	0.0371972	2.78846	0.00529593	0.097266
ZMYM4	3414.07	-0.015303	0.00548918	-2.78784	0.00530606	0.097266
ZNF264	1847.87	-0.0187436	0.00672122	-2.78872	0.00529172	0.097266
CDC34	3190.33	0.0211156	0.00757758	2.78659	0.00532659	0.097444
CDK5	1975.61	0.0180267	0.00646943	2.78644	0.00532911	0.097444
PPP6R3	2266.91	-0.0139161	0.00499383	-2.78666	0.00532543	0.097444
AC009831.1	44.2202	0.0405132	0.0145435	2.78567	0.00534178	0.0975943
ANKUB1	5.09892	0.216148	0.0776031	2.78531	0.00534769	0.0976209
C1orf35	651.139	0.0281366	0.0101064	2.78405	0.00536853	0.09784
CTSO	44.2333	-0.04341	0.0155924	-2.78404	0.00536862	0.09784
GPX1P1	45.2222	0.0721832	0.0259321	2.78355	0.00537676	0.097907
CCDC34	344.229	0.0179147	0.00644198	2.78094	0.00542025	0.0985
ZNF300	1629.22	0.0167657	0.00602817	2.78122	0.00541543	0.0985
ZNF43	1239.34	-0.0145615	0.00523649	-2.78078	0.0054228	0.0985
HACE1	654.44	-0.0187553	0.00674596	-2.78023	0.00543211	0.0985664
POMK	380.884	-0.044234	0.0159114	-2.78003	0.00543545	0.0985664
ANKRD18EP	255.66	-0.0399183	0.0143649	-2.77888	0.00545463	0.0988324
LIN37	423.188	0.0326007	0.0117337	2.77838	0.00546312	0.0989045
AC244197.3	982.085	-0.0671771	0.0241828	-2.77789	0.00547137	0.0989723
AC008750.8	79.0281	0.0773059	0.0278387	2.77693	0.00548757	0.0991165
LINC01668	31.1165	0.0503807	0.0181429	2.77688	0.00548839	0.0991165
AMY2A	11.4822	0.113777	0.0409808	2.77635	0.00549722	0.0991943
ATP5MF	2183.16	0.0298215	0.0107435	2.77578	0.0055069	0.0992056
IDE	643.753	-0.0181866	0.00655163	-2.7759	0.005505	0.0992056
C2orf80	494.494	-0.0190941	0.0068807	-2.77502	0.0055199	0.0992768
GHRHR	8.91472	0.109112	0.039319	2.77505	0.00551929	0.0992768
DLC1	381.482	-0.0477163	0.017197	-2.77468	0.00552557	0.0992973
SMC4	298.575	-0.0228167	0.0082258	-2.7738	0.00554061	0.0994859
MRPL27	1132.93	0.0201047	0.00724958	2.77322	0.00555038	0.0995534
SATB1-AS1	74.1897	0.0511452	0.0184437	2.77304	0.00555345	0.0995534
BACH1	2425.41	-0.0186674	0.00673346	-2.77233	0.00556569	0.0996912
CIRBP	7441.27	0.0201551	0.00727325	2.77113	0.00558622	0.0999684
MINCR	98.2685	0.0262504	0.00947364	2.77089	0.00559028	0.0999684
EPHA8	862.36	-0.027894	0.010073	-2.76919	0.00561957	0.100399
GUCA1B	68.3739	0.0440292	0.0159025	2.7687	0.00562812	0.100399
TCEAL2	1264.12	0.0304792	0.0110081	2.76879	0.00562654	0.100399
AL109809.1	6.36757	0.16695	0.0603114	2.76814	0.00563772	0.100465
SNU13	4067.95	0.0109146	0.0039432	2.76795	0.00564097	0.100465
RPL12P30	27.6698	-0.113635	0.0410655	-2.76716	0.00565464	0.100627
RNF152	5703.23	-0.0218496	0.00789838	-2.76634	0.00566891	0.100799
RND3	4297.63	-0.0199441	0.00721029	-2.76606	0.00567383	0.100805
MYL6	11448.2	0.0281337	0.0101799	2.76364	0.00571602	0.101472
GSG1L	44.8448	-0.0455548	0.0164893	-2.76268	0.00573286	0.101524
SURF1	793.365	0.0276165	0.00999587	2.76279	0.00573089	0.101524
VSTM2A-OT1	174.195	-0.0300088	0.0108612	-2.76292	0.0057286	0.101524
RASSF3	94.6807	-0.0448142	0.016225	-2.76204	0.00574406	0.101567
RNF187	12205.1	0.0139499	0.00505061	2.76202	0.00574453	0.101567
ATP5ME	683.172	0.0398981	0.0144483	2.76144	0.00575467	0.101664
ZNF385D	1531.54	-0.0406494	0.0147221	-2.76111	0.00576044	0.101684
LRP4	10.3139	0.139255	0.0504587	2.75979	0.00578391	0.101801
MAPT-AS1	261.534	0.0244625	0.00886423	2.75969	0.00578565	0.101801
MOSPD1	584.245	-0.0256607	0.00929668	-2.7602	0.00577658	0.101801
NUDT19	216.332	-0.031553	0.0114321	-2.76005	0.0057793	0.101801
C16orf72	7413.44	-0.0132154	0.00478962	-2.75917	0.00579478	0.10188
HTATIP2	209.764	0.0321793	0.0116638	2.75891	0.00579949	0.101882
PDE4C	75.2986	0.175148	0.0635004	2.75822	0.00581174	0.101933
PITPNA-AS1	21.6742	0.0478565	0.0173494	2.7584	0.00580857	0.101933
AL121899.1	6.34952	0.125129	0.0453888	2.75683	0.0058364	0.102284
VKORC1	1486.18	0.017262	0.00626732	2.75429	0.00588197	0.103
GCC1	789.455	0.020361	0.00739522	2.75327	0.00590029	0.103239
CRIP2	7344.66	0.0211511	0.00768325	2.75288	0.00590729	0.103279
TTC14	1259.85	-0.017275	0.00627805	-2.75165	0.00592951	0.103584
AC104825.1	480.771	-0.0172268	0.00626159	-2.75118	0.00593809	0.103652
F12	536.098	0.0311533	0.0113254	2.75074	0.00594612	0.103709
CNPY3	919.482	0.0281945	0.0102513	2.75034	0.00595328	0.103752
HMG20A	2434.39	-0.0111252	0.00404558	-2.74997	0.00596009	0.103788
SAV1	479.127	0.0148393	0.00539689	2.7496	0.00596679	0.103822
AC011462.5	8.36263	0.116095	0.0422296	2.74914	0.0059752	0.103886
C11orf54	382.017	-0.0182449	0.00663894	-2.74816	0.00599306	0.104031
CDH6	1370.1	-0.039962	0.0145403	-2.74836	0.00598946	0.104031
TMEM200B	25.7614	0.0696388	0.0253463	2.74749	0.00600533	0.104162
NT5E	28.2528	-0.0702122	0.0255686	-2.74603	0.00603206	0.104461
RRM1	1384.41	-0.0134938	0.00491394	-2.74603	0.00603208	0.104461
AC092803.1	111.767	0.0374446	0.013641	2.745	0.0060511	0.104555
CTRB2	8.62864	0.143765	0.0523789	2.7447	0.00605657	0.104555
NRP2	679.182	0.0226702	0.00825897	2.74492	0.00605252	0.104555
PEA15	3764.36	0.0144987	0.0052817	2.74508	0.00604965	0.104555
HERPUD1	3633.63	0.0234247	0.00853712	2.74386	0.00607213	0.104741
RUSC1-AS1	154.902	0.0305972	0.0111548	2.74297	0.00608861	0.104942
C16orf86	66.4418	0.0450856	0.0164441	2.74175	0.00611128	0.105213
RAB4B	345.197	0.0470641	0.0171666	2.74161	0.00611393	0.105213
VSTM4	699.435	0.0225122	0.00821258	2.74119	0.00612171	0.105265
AC121493.1	189.072	0.020231	0.00738331	2.7401	0.006142	0.105531
UNC5C	2166.34	-0.0319672	0.0116685	-2.73962	0.00615095	0.105602
MIATNB	29.8351	0.0595085	0.0217281	2.73878	0.00616683	0.105709
UGT3A1	6.7396	0.177921	0.064962	2.73885	0.00616544	0.105709
LCN9	8.51689	-0.18619	0.0680152	-2.73747	0.00619139	0.106047
EFEMP2	111.323	0.0318478	0.0116355	2.73713	0.00619776	0.106073
PDZRN4	146.787	-0.070012	0.0255824	-2.73673	0.00620538	0.106121
EXOC6B	2249.14	-0.0127951	0.0046766	-2.736	0.00621917	0.106274
DHRS3	17.9103	0.0997065	0.0364539	2.73514	0.00623543	0.106391
GJC2	210.179	0.0328846	0.0120231	2.73512	0.00623575	0.106391
PEX1	964.869	-0.0184864	0.00676501	-2.73265	0.00628279	0.10711
AC103760.1	16.6791	0.0562796	0.0206012	2.73186	0.00629775	0.107202
CADM2	4378.22	-0.0218503	0.00799837	-2.73185	0.00629794	0.107202
AURKAIP1	2374.96	0.0265437	0.00972134	2.73046	0.00632462	0.107573
ZNF709	401.892	-0.0220892	0.00809199	-2.72976	0.00633802	0.107717
AC109460.1	7.72058	0.0803916	0.0294532	2.72947	0.00634367	0.107729
MAFK	314.348	0.0239395	0.00877184	2.72913	0.00635019	0.107757
C10orf71-AS1	5.73657	0.116743	0.0428033	2.72744	0.00638286	0.108184
ZBTB41	2367.64	-0.0226639	0.00830998	-2.72731	0.00638523	0.108184
CYTH1	2091.43	0.0162467	0.00595788	2.72692	0.00639277	0.108228
AL513320.1	8.38915	0.0857479	0.0314549	2.72606	0.00640957	0.108428
AL162741.1	11.0531	0.0769512	0.0282453	2.72439	0.00644203	0.108726
PWRN1	20.0326	0.0842146	0.0309091	2.72459	0.00643812	0.108726
RPH3A	478.198	0.0440581	0.0161688	2.72488	0.00643242	0.108726
RASA1	2000.28	-0.0125765	0.00461792	-2.72341	0.00646125	0.108967
ANKRD34A	420.795	0.0196691	0.00722534	2.72224	0.00648415	0.109269
ANO3	89.1277	0.0692584	0.0254509	2.72125	0.0065035	0.10951
EPHB2	4270.19	-0.0152302	0.00560112	-2.71914	0.00654512	0.109884
HNRNPF	2655.75	0.0101037	0.00371529	2.71949	0.00653821	0.109884
LINC00963	636.216	0.031895	0.0117299	2.71911	0.00654572	0.109884
SLC12A5-AS1	46.5928	0.0348966	0.012833	2.7193	0.00654211	0.109884
ANKMY2	1839.36	-0.0147638	0.0054319	-2.71797	0.0065683	0.110038
CHRNB1	490.225	0.0259215	0.00953735	2.71789	0.00656998	0.110038
DESI2	1232.44	-0.0133864	0.00492452	-2.71832	0.00656139	0.110038
N6AMT1	566.962	-0.0130851	0.00481674	-2.7166	0.00659566	0.110384
AL138781.1	26.2251	0.0691228	0.0254635	2.71459	0.00663585	0.110887
B3GALT5	124.803	0.0703492	0.0259143	2.71469	0.0066338	0.110887
ZFP69	245.471	0.0197215	0.00726631	2.7141	0.00664562	0.110966
CRYBB2P1	512.922	0.0423951	0.0156263	2.71307	0.00666636	0.111143
SPATA4	7.61377	0.130407	0.0480622	2.71331	0.0066615	0.111143
SCO2	111.738	0.0391835	0.0144444	2.71272	0.00667333	0.111175
PPP1R9B	4756.06	0.0142799	0.00526503	2.71222	0.00668349	0.11126
DENND1A	1003.67	-0.0110761	0.00408429	-2.71187	0.00669052	0.11128
RPL32P3	219.955	-0.0198473	0.00731927	-2.71165	0.00669488	0.11128
AC006538.2	12.192	0.158737	0.0586277	2.70754	0.00677835	0.112323
AL079343.1	8.35034	-0.107816	0.039822	-2.70745	0.0067802	0.112323
AL139288.2	20.7533	0.0639014	0.0236013	2.70754	0.00677845	0.112323
ATF5	1886.71	0.0414691	0.0153134	2.70803	0.00676843	0.112323
CASD1	5756.89	-0.0172221	0.00636134	-2.7073	0.00678325	0.112323
CARMIL2	1208.75	0.0155246	0.005736	2.70653	0.00679907	0.1125
AL139287.1	68.5968	0.0385158	0.0142345	2.70581	0.00681378	0.112534
ISCU	1787.37	0.015473	0.00571776	2.70614	0.00680705	0.112534
RPL8	14299.5	0.0232677	0.00859957	2.70568	0.00681651	0.112534
VPS35L	1355.58	-0.0140084	0.00517794	-2.70541	0.00682203	0.11254
AEBP1	189.147	0.0448399	0.016581	2.70429	0.00684499	0.112834
TLE4	1754.1	-0.0336125	0.0124317	-2.70376	0.00685592	0.112929
NOP10	1367.14	0.0215538	0.00797575	2.70242	0.00688373	0.113218
WNT5B	237.416	0.0425993	0.0157626	2.70255	0.00688106	0.113218
AVEN	449.849	0.021047	0.0077893	2.70203	0.00689168	0.113263
LINC02735	149.385	0.156133	0.0577953	2.70148	0.00690319	0.11332
TAX1BP1	3292.95	-0.0126128	0.00466905	-2.70137	0.00690548	0.11332
SLC4A8	5629.09	-0.0151509	0.0056091	-2.70112	0.00691069	0.113321
ATP5IF1	2366.27	0.0313137	0.011598	2.69993	0.00693542	0.113344
FCF1	761.158	-0.0268225	0.00993588	-2.69956	0.00694313	0.113344
LINC01152	15.2439	0.069129	0.0256073	2.69958	0.00694261	0.113344
MZT2B	3265.92	0.0258684	0.009582	2.69969	0.00694045	0.113344
NABP2	2086.83	0.0139513	0.00516705	2.70006	0.00693277	0.113344
NIPBL	2321.73	-0.0139689	0.00517273	-2.70049	0.00692378	0.113344
ADGRB3	1568.16	-0.0198104	0.00734008	-2.69893	0.00695632	0.113475
CCNO	5.82552	0.112792	0.0418143	2.69746	0.00698701	0.113576
OAZ3	116.691	0.0291414	0.0108031	2.69749	0.00698636	0.113576
RMDN1	1173.51	-0.0146069	0.00541518	-2.6974	0.00698841	0.113576
SLC12A1	28.3094	0.07027	0.0260439	2.69814	0.0069729	0.113576
VEZT	5760.02	-0.0134946	0.00500132	-2.6982	0.00697152	0.113576
PATZ1	3789.08	0.0121058	0.00448909	2.69671	0.00700273	0.113724
C19orf53	1074.9	0.0275904	0.0102334	2.6961	0.00701563	0.113849
SYS1-DBNDD2	743.736	0.0189994	0.00704843	2.69555	0.00702718	0.113953
HELB	112.679	-0.0246403	0.00914369	-2.69479	0.0070434	0.114131
LINC02591	93.8552	0.0338127	0.0125504	2.69415	0.00705674	0.114179
MYEF2	4672.5	-0.00987709	0.00366579	-2.6944	0.00705156	0.114179
NME4	717.675	0.0179055	0.00664675	2.69387	0.00706274	0.114191
HOPX	24.349	-0.0724419	0.0268974	-2.69326	0.00707563	0.114315
CRYAB	12.8729	0.156815	0.0582452	2.69233	0.00709547	0.114504
POU3F2	698.611	-0.0382331	0.0142013	-2.69222	0.00709775	0.114504
ALDOC	427.328	0.0264011	0.00980764	2.69189	0.00710484	0.114534
APBB1	9673.3	0.0108615	0.00403528	2.69163	0.00711043	0.11454
AL513314.2	13.6892	-0.069035	0.0256634	-2.69002	0.00714469	0.114755
ALG1L	21.2464	0.0964785	0.0358588	2.69051	0.00713423	0.114755
CKMT2-AS1	163.536	-0.0252511	0.00938643	-2.69017	0.00714163	0.114755
LRRC28	1011.18	-0.0153148	0.00569225	-2.69047	0.00713505	0.114755
IMPDH1	3029.53	0.0158294	0.00588664	2.68903	0.00716595	0.114928
2023-03-07	2358.48	-0.0168928	0.00628179	-2.68917	0.00716298	0.114928
LUARIS	41.9606	0.0585375	0.0217725	2.6886	0.00717534	0.114949
MBD6	549.999	0.0211512	0.00786742	2.68846	0.00717824	0.114949
NDUFB3	760.949	0.0273309	0.0101669	2.68824	0.00718299	0.114949
CLDN23	41.8656	0.0549607	0.0204499	2.68757	0.00719734	0.115083
FAM207A	349.929	0.0338735	0.0126047	2.68736	0.00720188	0.115083
EIF3EP1	100.894	-0.0311286	0.0115919	-2.68538	0.00724465	0.115419
FAM126A	969.882	-0.0183175	0.00681956	-2.68603	0.00723064	0.115419
HIC1	64.6468	0.0662067	0.0246518	2.68567	0.00723847	0.115419
HSD17B2	84.655	0.0687115	0.0255853	2.68559	0.00724021	0.115419
RASSF8	530.24	-0.0130913	0.00487542	-2.68517	0.00724921	0.115419
SAP18	3462.3	0.0150618	0.00561027	2.68467	0.00726004	0.115507
DGCR6	516.008	0.0257749	0.0096026	2.68416	0.00727117	0.115517
TMEM116	219.554	0.0242135	0.00902055	2.68426	0.00726914	0.115517
APC	13276.8	-0.029352	0.0109389	-2.68327	0.00729059	0.115695
RANBP6	3102.15	-0.0123015	0.00458471	-2.68316	0.00729296	0.115695
AC092802.4	5.23469	0.187972	0.0701166	2.68085	0.00734351	0.116161
JSRP1	83.4381	0.0467745	0.0174459	2.68112	0.00733763	0.116161
MANF	813.191	0.0292131	0.0108968	2.6809	0.00734247	0.116161
RAD50	1958.59	-0.0184411	0.00687709	-2.68152	0.00732877	0.116161
AC239798.2	16.1191	0.0893807	0.0333623	2.67909	0.00738215	0.116688
CARHSP1	2546.27	0.016792	0.00627104	2.67771	0.0074128	0.117088
CBS	2301.05	0.0306508	0.0114483	2.67733	0.00742106	0.117134
ZNF132	279.805	-0.0249053	0.00930389	-2.67687	0.00743136	0.117212
MRPL2	505.861	0.0184957	0.00691536	2.67458	0.0074823	0.117871
USP15	3097.53	-0.0165788	0.00619881	-2.67451	0.0074839	0.117871
CCDC152	45.5433	0.0728403	0.0272436	2.67367	0.00750261	0.117883
MTMR8	39.9387	-0.0302528	0.0113166	-2.6733	0.0075109	0.117883
RANBP2	5351.06	-0.0146609	0.00548283	-2.67397	0.00749585	0.117883
TLX1NB	19.6075	0.0880988	0.0329486	2.67382	0.00749918	0.117883
UFSP1	74.3603	0.0362386	0.0135559	2.67327	0.00751152	0.117883
CXXC4	2273.86	-0.0223444	0.00836201	-2.67213	0.00753711	0.1182
MORC3	1590.88	-0.0164988	0.00617671	-2.67114	0.00755949	0.118259
NDUFB2	2250.07	0.023316	0.00872825	2.67133	0.00755522	0.118259
RIOX1	693.649	0.0126464	0.00473379	2.67152	0.0075508	0.118259
SEC13	1551.93	0.0189412	0.00709196	2.6708	0.00756713	0.118259
SIX4	474.67	-0.0363998	0.013629	-2.67076	0.00756787	0.118259
KANSL1L	838.562	-0.018452	0.00690971	-2.67044	0.00757525	0.11829
LINC00960	52.2037	-0.056173	0.0210374	-2.67015	0.00758182	0.118309
C15orf61	559.868	-0.0147843	0.00553881	-2.66922	0.00760286	0.118553
MAPK6	8221.96	-0.0140269	0.00525655	-2.66847	0.00761986	0.118733
RFC3	363.077	-0.0164713	0.00617351	-2.66806	0.00762916	0.118794
PAQR7	810.945	0.0157923	0.00592225	2.6666	0.00766223	0.119139
TUT4	1832.91	-0.0175065	0.00656486	-2.6667	0.00766003	0.119139
AC107294.1	6.64645	0.110338	0.0414025	2.66502	0.00769846	0.119364
C16orf91	271.973	0.0281685	0.0105695	2.66507	0.00769733	0.119364
CBY1	583.366	0.0185517	0.00696102	2.66508	0.00769703	0.119364
PDE7A	1643.29	-0.0116206	0.00435958	-2.66552	0.00768689	0.119364
AC021242.3	109.46	0.0362245	0.0136003	2.6635	0.00773316	0.119817
ANKRD24	506.275	0.0248932	0.00934851	2.6628	0.00774936	0.11982
CASZ1	1890.09	0.0268874	0.0100975	2.66279	0.00774969	0.11982
SNX18	852.247	-0.0263393	0.00989113	-2.66292	0.00774665	0.11982
ENHO	1737.32	0.0208804	0.00784568	2.66138	0.00778205	0.119981
MTMR11	15.0261	0.065841	0.0247358	2.66176	0.00777321	0.119981
SCYL2	4047.16	-0.0155228	0.00583255	-2.66141	0.00778148	0.119981
TRMT5	717.47	-0.013061	0.00490666	-2.66188	0.00777045	0.119981
TUG1	8837.32	-0.0155264	0.00583453	-2.66112	0.00778816	0.119991
AP000459.2	203.405	0.106627	0.0400854	2.66	0.00781396	0.120253
HEXIM1	1193.63	0.0268384	0.01009	2.65991	0.00781609	0.120253
LRRTM1	794.806	-0.0340341	0.0127967	-2.6596	0.00782342	0.120275
NIBAN1	42.6285	0.0864682	0.0325173	2.65914	0.007834	0.120275
PPP3R2	11.4861	0.0945419	0.035551	2.65933	0.00782952	0.120275
LYPLA2	5164.87	0.0193509	0.0072788	2.65853	0.00784819	0.120408
LINC02019	26.9168	0.0598308	0.0225122	2.6577	0.00786748	0.120608
SLC7A3	304.128	0.0538876	0.0202775	2.6575	0.00787217	0.120608
AP002026.1	62.6687	-0.0400429	0.0150715	-2.65687	0.00788695	0.120665
COMMD7	2442.85	0.0135608	0.00510371	2.65704	0.007883	0.120665
DLG5-AS1	36.5815	0.0393519	0.0148143	2.65634	0.00789931	0.12077
AC005261.5	24.4367	-0.0641744	0.0241619	-2.65602	0.00790685	0.120777
FHL1	8425.42	-0.0185163	0.00697188	-2.65585	0.00791077	0.120777
CHD5	2800.03	0.0361505	0.0136223	2.65377	0.00795977	0.121101
EDEM2	272.904	0.0152638	0.00575153	2.65386	0.00795761	0.121101
LSM7	1386.62	0.0323997	0.01221	2.65354	0.00796514	0.121101
PRR19	278.21	0.0242786	0.00914555	2.65469	0.00793808	0.121101
SYT3	2786.44	0.0207181	0.00780588	2.65416	0.00795059	0.121101
Z99129.4	1079.25	-0.0162929	0.00613965	-2.65372	0.00796109	0.121101
ANO10	899.814	-0.0163004	0.00614451	-2.65285	0.00798162	0.121184
MAPK11	1840.9	0.0144018	0.00542843	2.65303	0.00797733	0.121184
HNRNPA0	13254.6	0.0103334	0.00389671	2.65183	0.00800571	0.121391
TES	2850.9	0.0186072	0.0070168	2.6518	0.00800634	0.121391
AC092647.5	199.054	-0.0302757	0.0114196	-2.65121	0.00802028	0.121467
RRP1	794.885	0.0217223	0.00819363	2.65112	0.00802246	0.121467
GPR61	308.682	0.0198322	0.00748349	2.65013	0.00804617	0.121662
MANBAL	1035.55	0.0121656	0.00459059	2.65011	0.00804646	0.121662
FLOT2	5531.04	0.014776	0.00557838	2.64879	0.00807802	0.12169
ID3	288.485	0.13373	0.0504875	2.64877	0.00807854	0.12169
KIRREL3	2224.68	0.0268059	0.0101176	2.64944	0.00806249	0.12169
MAP3K7	1899.74	-0.00915666	0.00345711	-2.64864	0.0080816	0.12169
SH2D2A	18.5111	0.0873223	0.0329588	2.64944	0.00806254	0.12169
UBXN1	1737.54	0.0197478	0.00745547	2.64877	0.00807857	0.12169
NAA15	1899.9	-0.0129026	0.00487219	-2.64821	0.00809201	0.121763
VEGFB	892.847	0.02854	0.0107793	2.64767	0.00810485	0.121873
LRRC40	3797.63	-0.0150055	0.00566924	-2.64682	0.00812517	0.122011
RALGAPA1	2693.07	-0.0191018	0.00721676	-2.64687	0.00812396	0.122011
PDE1C	698.43	0.0619717	0.0234196	2.64615	0.00814144	0.122156
RERGL	7.50473	0.139553	0.0527418	2.64596	0.00814597	0.122156
FZD8	2357.69	0.038403	0.0145164	2.64549	0.00815726	0.122182
RPS16	5815.98	0.0182635	0.00690379	2.64543	0.00815883	0.122182
AC092944.1	187.625	0.0237984	0.00899715	2.6451	0.00816663	0.122213
SCP2	1545.54	-0.0172981	0.00654024	-2.64488	0.00817203	0.122213
FAM131C	386.332	0.0251462	0.00950868	2.64455	0.00818001	0.122249
OPA1	6184.37	-0.0145453	0.00550106	-2.6441	0.00819082	0.122327
ARHGAP4	105.733	0.0342633	0.0129603	2.64371	0.00820027	0.122384
AL445209.1	239.204	0.0311433	0.0117837	2.64291	0.00821976	0.122552
RNF167	2357.54	0.0173867	0.00657892	2.64279	0.00822271	0.122552
IBA57	292.827	-0.0194388	0.00736232	-2.64031	0.0082831	0.123062
KCTD13	1378.19	0.0151687	0.00574503	2.64032	0.00828275	0.123062
NDUFB8	4079.27	0.0275003	0.0104177	2.63977	0.00829619	0.123062
PRKDC	4476.22	-0.0149034	0.0056442	-2.64048	0.00827875	0.123062
SELENOW	5662.8	0.0167761	0.00635427	2.64014	0.0082873	0.123062
SLC3A2	5463.53	0.0313959	0.011893	2.63986	0.00829404	0.123062
ST7	2126.56	-0.0136488	0.00516859	-2.64071	0.00827323	0.123062
IGSF11	137.784	0.0605913	0.0229559	2.63947	0.00830362	0.123089
AC245052.4	6.84264	0.0933974	0.0353952	2.6387	0.00832234	0.1232
MED8	1307.73	0.0150222	0.00569292	2.63876	0.00832102	0.1232
AC109361.1	4.78091	0.180789	0.0685497	2.63735	0.00835566	0.123299
C22orf23	489.137	0.0184286	0.00698782	2.63725	0.00835816	0.123299
C5orf63	112.122	0.0728185	0.0276135	2.63706	0.00836275	0.123299
CHCHD3	806.909	0.0265242	0.0100559	2.63768	0.00834763	0.123299
EIF1AXP1	253.542	-0.0219914	0.00833877	-2.63725	0.00835807	0.123299
ZDHHC11	261.713	0.0281286	0.0106633	2.63789	0.00834231	0.123299
AC083799.1	52.1198	-0.0406285	0.0154147	-2.63569	0.0083966	0.123417
BMP1	532.609	0.0232698	0.0088278	2.63596	0.00838988	0.123417
GPX1	4123.93	0.0293526	0.0111379	2.63537	0.00840454	0.123417
LINC02138	8.34129	0.142925	0.0542123	2.63639	0.00837942	0.123417
SHB	518.306	0.025281	0.00959272	2.63544	0.00840288	0.123417
TXLNG	1008.69	-0.0205674	0.00780214	-2.63613	0.00838583	0.123417
B3GALNT1	2916.25	-0.0172946	0.0065645	-2.63456	0.00842471	0.123519
COX8A	3259.85	0.027681	0.0105063	2.63471	0.00842102	0.123519
SLC35E2B	8867.69	-0.0150911	0.00572847	-2.63441	0.00842841	0.123519
HCFC1R1	1252.1	0.0229131	0.00869922	2.63392	0.0084405	0.123614
INHBA	13.366	0.143421	0.0544562	2.63369	0.00844616	0.123614
AGAP14P	40.4417	0.0366168	0.013906	2.63316	0.00845936	0.123725
AP001267.1	5.69022	0.0872778	0.0331613	2.63192	0.0084904	0.124096
NT5C	656.985	0.0268673	0.0102102	2.63142	0.00850295	0.124196
SNRPF	768.208	0.0252303	0.00959011	2.63087	0.00851665	0.124314
GDF10	7.06713	0.103167	0.0392217	2.63035	0.00852962	0.12442
DANT2	21.1163	-0.0717735	0.0273089	-2.62821	0.00858354	0.124626
EMILIN3	41.1456	0.0440269	0.0167452	2.62922	0.00855798	0.124626
IFT88	392.424	-0.0155321	0.0059085	-2.62877	0.00856936	0.124626
RP9P	617.458	0.0241585	0.00919194	2.62822	0.00858324	0.124626
SEPTIN7P3	41.6059	0.0751742	0.0286006	2.62842	0.00857831	0.124626
USP27X	669.918	-0.0170811	0.00649884	-2.62833	0.00858042	0.124626
WARS	6695.85	0.0271223	0.0103196	2.62823	0.00858317	0.124626
AC005821.1	7.48487	0.134923	0.0513508	2.62747	0.00860217	0.124684
AC019080.1	132.859	-0.0329411	0.0125376	-2.62738	0.00860458	0.124684
FAM78A	91.5251	0.0336545	0.0128093	2.62735	0.00860535	0.124684
PTK6	42.8778	0.0353238	0.0134464	2.62702	0.00861361	0.124684
TP53TG1	282.766	0.0215294	0.00819564	2.62693	0.00861596	0.124684
CD63	5622.57	0.0297239	0.0113192	2.62598	0.00864001	0.12495
COL5A1	137.08	0.112515	0.0428528	2.62562	0.00864914	0.124999
CASP8AP2	648.954	-0.0264831	0.010089	-2.62493	0.00866661	0.125087
PPP1R15A	2093.11	0.0193119	0.00735692	2.625	0.0086649	0.125087
ATAD1	7254.6	-0.0115344	0.00439526	-2.62428	0.00868313	0.12516
POLR2A	7204.24	-0.0119852	0.00456718	-2.6242	0.00868539	0.12516
RPL36AL	977.125	0.027774	0.0105844	2.62406	0.00868883	0.12516
POLE	914.237	-0.023783	0.00906716	-2.62298	0.00871642	0.125475
GPR12	151.331	-0.0388049	0.014801	-2.62177	0.00874756	0.125478
HFM1	210.577	-0.0289876	0.011058	-2.62141	0.00875669	0.125478
LANCL1	6622.81	-0.0165687	0.00631922	-2.62195	0.0087429	0.125478
LIPE-AS1	120.793	0.0500695	0.0190928	2.62243	0.00873048	0.125478
2023-03-01	1177.21	-0.0209057	0.00797466	-2.62151	0.00875404	0.125478
PRRT2	5081.52	0.0117473	0.00448076	2.62173	0.00874857	0.125478
ZRANB2-AS2	53.4162	-0.0397994	0.0151818	-2.62152	0.00875398	0.125478
AL049840.3	6.90455	0.112771	0.0430265	2.62098	0.00876783	0.125556
MRPL33	406.674	0.028619	0.0109207	2.62061	0.00877722	0.125608
CDK6	238.795	-0.051714	0.0197451	-2.61908	0.00881672	0.125692
CKAP5	7820.83	-0.0139446	0.00532472	-2.61885	0.00882269	0.125692
LARP1B	586.897	-0.0161155	0.00615261	-2.61929	0.00881122	0.125692
LURAP1L-AS1	17.5791	0.131772	0.0503084	2.61928	0.00881158	0.125692
NNT	3809.49	-0.0147043	0.00561482	-2.61883	0.00882323	0.125692
SLC37A1	2463.53	0.0162254	0.00619291	2.61999	0.00879329	0.125692
SYP	17936.6	0.0197335	0.00753217	2.6199	0.00879549	0.125692
ARL15	1091.3	-0.0132825	0.00507329	-2.61812	0.00884158	0.125872
HUWE1	9500.19	0.0118161	0.00451448	2.61737	0.00886113	0.126068
HINT2	605.331	0.0210048	0.00802886	2.61617	0.00889234	0.126267
LNX1	289.751	-0.0283261	0.0108271	-2.61623	0.00889068	0.126267
RAB3C	12440.3	-0.0229376	0.00876692	-2.61638	0.00888663	0.126267
BRK1	5572.18	0.0139032	0.00531517	2.61576	0.008903	0.126316
USP46	2190.98	-0.0162031	0.0061948	-2.61559	0.00890736	0.126316
U2AF1L5	852.049	0.0322233	0.0123237	2.61473	0.00892968	0.126551
ITIH3	13.0108	0.0773701	0.0296014	2.61373	0.00895601	0.12676
RPAP3	1652.68	-0.0116963	0.00447479	-2.61383	0.00895336	0.12676
KRBOX1	7.76842	0.100885	0.0386034	2.61337	0.00896533	0.12681
PIK3R4	671.837	-0.017389	0.0066549	-2.61297	0.00897601	0.12688
CHST1	903.828	-0.0175512	0.00671947	-2.61199	0.00900174	0.127161
ADI1	620.763	0.0217762	0.0083382	2.61162	0.00901145	0.127216
EIF3G	1994.08	0.0195994	0.00750861	2.61026	0.00904734	0.127562
PLPP1	690.383	0.0204471	0.00783339	2.61025	0.00904759	0.127562
ANO8	2369.16	-0.020218	0.00774861	-2.60924	0.00907434	0.127775
PCYT1B	1425.05	-0.0163994	0.00628477	-2.60939	0.00907036	0.127775
ERC2	2405.76	-0.0208995	0.0080121	-2.60849	0.00909423	0.127891
SYTL1	16.5552	0.115736	0.0443678	2.60855	0.00909261	0.127891
TAF9B	1783.98	-0.0156714	0.00600855	-2.60818	0.00910238	0.127923
CCDC74A	282.68	0.0250673	0.00961326	2.60758	0.00911859	0.128069
MUC1	119.766	0.0439031	0.0168396	2.60713	0.00913054	0.128073
PDS5B	2405.11	-0.0161359	0.00618888	-2.60724	0.0091275	0.128073
NALCN-AS1	5.49537	0.124785	0.0479184	2.60411	0.00921144	0.129105
PPP1CB	7718.71	-0.0143453	0.00550909	-2.60394	0.00921593	0.129105
TMEM199	1465.55	0.0144664	0.00555833	2.60265	0.00925056	0.129508
CHAC1	2457.71	0.0596618	0.0229275	2.6022	0.00926291	0.129598
AC244636.3	33.6952	0.0531809	0.0204472	2.60089	0.00929835	0.130006
C1QTNF1	147.954	0.0275092	0.010581	2.59987	0.00932585	0.130006
GTF2H2	583.433	-0.0319777	0.0123011	-2.59959	0.0093336	0.130006
INTS1	3326.78	-0.0166487	0.0064019	-2.60059	0.00930647	0.130006
PTPRG	6932.76	-0.0220669	0.00848847	-2.59963	0.0093324	0.130006
PWWP2B	1450.98	0.0157556	0.00605957	2.60012	0.00931907	0.130006
SEC61B	1239.71	0.0248564	0.00955865	2.60041	0.00931128	0.130006
AL133355.1	29.672	-0.0691956	0.0266237	-2.59902	0.00934912	0.130113
AL158151.4	15.7691	0.0596969	0.0229735	2.59851	0.00936303	0.130113
EPHA1	8.22404	0.0889592	0.0342366	2.59837	0.00936687	0.130113
MRS2	1792.49	-0.011811	0.00454597	-2.59812	0.00937362	0.130113
SLC12A2	871.05	-0.0150023	0.00577422	-2.59816	0.00937255	0.130113
SMCR2	6.75414	0.095016	0.0365758	2.59778	0.00938278	0.130113
THNSL1	368.678	-0.0162723	0.00626356	-2.59792	0.00937893	0.130113
AL592182.3	19.1525	0.074336	0.0286295	2.59648	0.00941837	0.130496
MATN2	126.052	-0.0520876	0.020065	-2.59594	0.00943329	0.130496
SAT2	1059.23	0.0219382	0.00845083	2.59599	0.00943196	0.130496
TNKS1BP1	2877.96	0.0247481	0.00953353	2.5959	0.00943426	0.130496
AC120498.10	12.4735	0.0641282	0.0247076	2.59549	0.00944566	0.130572
AC093425.1	35.2475	0.0451277	0.0173931	2.59458	0.00947073	0.130629
ISLR2	15247.2	0.0279259	0.0107621	2.59483	0.00946371	0.130629
MT-ND3	23216.7	0.0266259	0.0102625	2.59447	0.00947367	0.130629
TLE1	6518.96	-0.0208069	0.00801774	-2.5951	0.00945627	0.130629
WNT9A	413.947	0.0190875	0.00735797	2.59412	0.00948327	0.13068
RAB8B	2854.54	-0.0156701	0.00604236	-2.59337	0.00950396	0.130882
AC010547.1	5.13365	-0.113346	0.0437243	-2.59229	0.00953397	0.130895
CADM4	4877.74	0.0177142	0.00683379	2.59215	0.00953793	0.130895
MBLAC2	1615.12	-0.013371	0.00515849	-2.59204	0.00954094	0.130895
MCRIP2	781.472	0.021964	0.00847188	2.59258	0.00952586	0.130895
NTAN1	815.959	0.0149721	0.00577667	2.59183	0.0095467	0.130895
UQCC2	1379.48	0.0213329	0.008228	2.59272	0.009522	0.130895
ZNRF2	513.424	-0.0242354	0.00934935	-2.5922	0.00953646	0.130895
IL2RB	11.021	0.115039	0.0443963	2.59119	0.00956444	0.131057
AL390955.2	12.1446	0.079794	0.0308059	2.59022	0.00959159	0.131283
REPS2	387.052	-0.023656	0.009133	-2.59017	0.00959294	0.131283
HIST1H4H	79.8371	0.0455935	0.0176063	2.58962	0.00960832	0.13133
TMBIM4	673.385	-0.0161615	0.00624059	-2.58973	0.00960506	0.13133
ENY2	1802.65	0.0106981	0.00413166	2.5893	0.00961706	0.131367
BAD	1893.28	0.0236788	0.009148	2.58841	0.00964192	0.131625
ATP13A3	3036.43	-0.0185418	0.00716552	-2.58765	0.00966332	0.131753
LSM14B	3146.54	0.00965764	0.00373219	2.58766	0.00966299	0.131753
DIS3	2419.35	-0.0185948	0.00719188	-2.58553	0.00972295	0.132484
AC018628.1	47.2981	-0.043138	0.0166895	-2.58474	0.00974519	0.132555
AC147651.1	18.0022	0.125125	0.0484048	2.58496	0.00973896	0.132555
DHX32	737.101	-0.0137464	0.00531837	-2.5847	0.00974632	0.132555
KHDC1	273.921	0.0202883	0.00785035	2.58438	0.00975542	0.132596
AC004925.1	11.8072	0.0723709	0.0280156	2.58323	0.00978797	0.132887
AC012588.1	5.32021	0.171748	0.0664983	2.58274	0.009802	0.132887
AC017104.1	11.7781	0.0563799	0.0218323	2.58241	0.00981123	0.132887
CFAP221	70.9104	-0.0368139	0.0142544	-2.58263	0.00980508	0.132887
DGUOK	2137.51	0.0187222	0.00725047	2.58221	0.00981712	0.132887
MNX1	95.9088	0.0544538	0.0210904	2.58192	0.00982533	0.132887
NAA38	904.736	0.0287358	0.0111262	2.58272	0.00980261	0.132887
SEZ6	952.206	0.027932	0.0108179	2.58202	0.00982231	0.132887
AC069224.1	68.2494	-0.0279596	0.0108378	-2.57983	0.00988492	0.132913
ARHGEF39	51.2482	0.0441834	0.0171239	2.58021	0.0098739	0.132913
BAK1	398.764	0.0241379	0.00935454	2.58034	0.00987044	0.132913
CCDC88A	7968.4	-0.0128686	0.00498876	-2.57952	0.00989391	0.132913
CRB3	7.44133	0.124801	0.0483558	2.5809	0.00985443	0.132913
FJX1	4284.3	0.0190979	0.0073978	2.58157	0.00983531	0.132913
LINC01137	5.11261	0.149517	0.0579569	2.5798	0.00988566	0.132913
NUDT12	584.181	-0.0246375	0.00954764	-2.58048	0.00986632	0.132913
POU3F1	2057.33	0.0382825	0.0148405	2.57959	0.00989181	0.132913
SH3GLB1	8412.38	-0.0121094	0.00469165	-2.58106	0.00984962	0.132913
TEKT5	5.30036	0.177571	0.0688018	2.58091	0.00985403	0.132913
CATSPERG	257.427	-0.0339762	0.0131754	-2.57875	0.00991581	0.133126
PRSS53	528.85	0.0180719	0.00701004	2.578	0.00993745	0.133318
SWI5	188.843	0.0271667	0.0105386	2.57783	0.00994232	0.133318
NBEAP1	20.531	0.127866	0.0496098	2.57744	0.00995344	0.133374
TLX2	203.646	0.120615	0.0467998	2.57726	0.00995863	0.133374
PDRG1	1508.37	0.0171748	0.00666594	2.5765	0.00998072	0.133588
RPL22P1	258.322	0.01888	0.00732847	2.57626	0.00998754	0.133598
AL139220.2	59.4527	0.0544481	0.0211376	2.57588	0.00999841	0.133662
AMIGO2	623.309	0.0292801	0.0113714	2.57489	0.0100271	0.133963
PCDHGB6	10775.4	-0.0224564	0.00872278	-2.57446	0.0100397	0.134051
PYCR1	1905.72	0.0350005	0.0135977	2.574	0.0100529	0.134145
IQSEC2	582.568	-0.0171947	0.00668127	-2.57356	0.0100658	0.134235
LINC02440	47.0618	0.0428249	0.0166447	2.57288	0.0100855	0.134416
FBXL15	1586.7	0.0179032	0.00695931	2.57255	0.0100951	0.134462
PSMB6	1884.17	0.0188556	0.00733243	2.57153	0.010125	0.134779
DCP1A	1233.22	-0.0158588	0.00616825	-2.57104	0.0101392	0.134886
SUGP2	6297.66	-0.0107946	0.00419894	-2.57079	0.0101466	0.134902
DLEU1	88.1834	0.0406041	0.0157968	2.5704	0.0101582	0.134974
CYP2D6	164.844	-0.022766	0.00886035	-2.56943	0.0101866	0.135271
UNG	1187.79	0.0151446	0.00589483	2.56913	0.0101954	0.135306
KLHDC3	4452.05	0.0140056	0.00545366	2.56811	0.0102255	0.135349
MYCT1	18.627	0.0844866	0.0328987	2.56808	0.0102262	0.135349
RPA2	877.01	-0.0165736	0.00645346	-2.56817	0.0102237	0.135349
ST18	434.852	-0.048891	0.0190388	-2.56797	0.0102296	0.135349
VPS9D1-AS1	35.571	0.0403644	0.0157159	2.56837	0.0102177	0.135349
CREG2	710.243	-0.0252486	0.00983581	-2.567	0.0102582	0.135619
RP9	494.119	0.0240306	0.00936186	2.56686	0.0102623	0.135619
TRIM25	119.857	0.0410643	0.0160003	2.56647	0.0102739	0.13569
C3orf35	38.3089	0.0425266	0.0165804	2.56487	0.0103214	0.135907
CLOCK	881.867	-0.0156633	0.00610696	-2.56484	0.0103225	0.135907
DHRS13	1798.47	0.0152348	0.00593967	2.56491	0.0103201	0.135907
KLHDC8A	1924.3	0.0243315	0.00948722	2.56466	0.0103275	0.135907
SLC25A46	3530.04	-0.0176334	0.00687375	-2.56533	0.0103079	0.135907
SNRPG	658.851	0.0296358	0.0115538	2.56504	0.0103165	0.135907
AC019257.1	20.3589	-0.0405098	0.0157983	-2.56418	0.0103421	0.135935
GRIA1	883.781	-0.0322145	0.0125632	-2.56419	0.0103418	0.135935
ARL17B	140.73	0.0243892	0.00951664	2.56279	0.0103834	0.136361
CAMKV	3467.55	-0.0265923	0.0103785	-2.56226	0.0103993	0.136361
GNRHR2	96.5383	0.0412776	0.0161094	2.56234	0.0103971	0.136361
GPT2	2132.91	0.0197431	0.00770434	2.5626	0.0103893	0.136361
SNX12	3417.85	0.0150828	0.00588793	2.56165	0.0104177	0.13652
RSPH10B2	11.7088	0.060664	0.0236883	2.56093	0.0104392	0.13672
OSBP2	1645.8	0.0184514	0.00720796	2.55986	0.0104713	0.137058
CDC42EP1	29.7695	0.0881265	0.0344458	2.55841	0.0105151	0.137385
COX5B	2496.51	0.0264077	0.0103204	2.55879	0.0105037	0.137385
Z73965.1	38.6958	-0.0459595	0.0179629	-2.55858	0.0105102	0.137385
PRPF8	9262.83	-0.0108027	0.00422326	-2.55792	0.0105301	0.1375
AL160314.2	9.28147	0.0576349	0.0225436	2.5566	0.0105699	0.137533
AP001021.3	9.74445	0.104761	0.0409733	2.55681	0.0105637	0.137533
C11orf96	199.566	-0.0285975	0.0111867	-2.55639	0.0105766	0.137533
CSRNP3	4686.64	-0.0244888	0.00957791	-2.5568	0.0105639	0.137533
FBXO27	227.705	0.0186873	0.00730984	2.55645	0.0105746	0.137533
LARGE1	3540.05	0.0248102	0.00970055	2.55761	0.0105394	0.137533
TWISTNB	898.49	-0.0120384	0.00470787	-2.55708	0.0105556	0.137533
ANKRD20A5P	5.40877	0.147009	0.0575192	2.55583	0.0105936	0.137672
MASTL	335.128	-0.0167744	0.00656512	-2.55508	0.0106165	0.137807
RPL14	12156.2	0.0324468	0.0126982	2.55524	0.0106114	0.137807
AC022916.1	145.707	0.0287373	0.0112505	2.55431	0.0106399	0.137874
AC106881.1	318.017	-0.0236835	0.0092712	-2.55453	0.0106332	0.137874
DLK2	568.227	0.0175845	0.00688452	2.55422	0.0106427	0.137874
LMO3	1408.46	-0.0920941	0.0360604	-2.55388	0.010653	0.137874
RAB11FIP1	327.244	-0.0278091	0.010889	-2.55388	0.0106531	0.137874
CLUL1	110.211	-0.0366052	0.0143399	-2.55269	0.0106895	0.138264
MRPL52	916.503	0.0236155	0.00925524	2.55158	0.0107235	0.138377
MSTO2P	284.803	0.0189502	0.00742548	2.55205	0.0107092	0.138377
SPAG7	1588.6	0.0199676	0.00782482	2.55183	0.0107159	0.138377
STAG1	1482.66	-0.0147624	0.0057855	-2.55162	0.0107225	0.138377
SRSF9	2631.66	0.0227589	0.00892172	2.55096	0.0107427	0.138543
AL392083.2	5.38715	0.12386	0.0485589	2.55071	0.0107503	0.138559
RAD18	287.52	-0.0166218	0.00651799	-2.55013	0.0107681	0.138708
ERO1B	260.535	-0.0218785	0.00858142	-2.54952	0.010787	0.138869
BBC3	905.986	0.0314893	0.0123558	2.54854	0.0108174	0.138934
ERICH5	46.5709	0.0575184	0.0225688	2.54858	0.0108163	0.138934
GMPPB	719.436	0.0162232	0.00636492	2.54884	0.0108081	0.138934
ZGRF1	135.429	-0.0394829	0.0154909	-2.54879	0.0108098	0.138934
LINC00240	52.7341	0.0444244	0.0174354	2.54794	0.0108361	0.13899
LINC02770	16.8157	-0.119006	0.0467128	-2.54761	0.0108462	0.13899
LLGL1	2447.91	-0.0137323	0.0053903	-2.54759	0.0108471	0.13899
ZC3H14	1958.86	-0.0156867	0.00615646	-2.54801	0.0108339	0.13899
AC129492.3	197.68	0.0925104	0.0363336	2.54614	0.0108922	0.13908
CPT2	558.623	-0.0127978	0.0050258	-2.54643	0.0108831	0.13908
ETNK1	6070.25	-0.0242604	0.00952711	-2.54646	0.0108822	0.13908
PDCL3	485.153	0.0273457	0.0107372	2.54682	0.010871	0.13908
TEX26	6.15919	-0.129141	0.0507163	-2.54635	0.0108857	0.13908
ZMYND19	1453.97	0.0201745	0.00792344	2.54618	0.0108909	0.13908
RABEP1	5960.35	-0.011328	0.00444988	-2.54569	0.0109063	0.139179
NUP210	1336.83	-0.0128866	0.00506323	-2.54513	0.0109238	0.139321
LONP1	2358.83	0.0169405	0.0066602	2.54354	0.0109736	0.139875
AL132800.1	20.8247	0.0591162	0.0232463	2.54304	0.0109893	0.139994
NBPF3	212.85	-0.020137	0.00792123	-2.54216	0.0110169	0.140264
METRNL	612.962	0.0270578	0.0106467	2.54143	0.0110399	0.140475
MYDGF	1041.1	0.0257785	0.0101451	2.54097	0.0110545	0.140478
SLC30A1	641.82	-0.0198327	0.00780474	-2.5411	0.0110503	0.140478
TUSC2	1537.67	0.0187838	0.00739283	2.54082	0.0110593	0.140478
PRRG4	17.6097	0.136155	0.0536213	2.53919	0.0111109	0.141051
AC012645.1	221.664	-0.0395574	0.0155831	-2.53847	0.0111337	0.141173
AC108134.3	16.7435	0.104352	0.0411375	2.53668	0.011191	0.141173
DOCK6	201.985	-0.0374453	0.0147554	-2.53774	0.0111571	0.141173
EPN1	6002.66	0.0191298	0.00753762	2.53791	0.0111517	0.141173
KLHL9	6661.77	-0.0123775	0.00487937	-2.5367	0.0111902	0.141173
LYRM2	1355.17	-0.00861274	0.0033954	-2.53659	0.0111937	0.141173
MYH7B	43.2504	0.0478242	0.0188524	2.53677	0.0111881	0.141173
RBBP4	6765.48	-0.0111657	0.00440044	-2.5374	0.011168	0.141173
SLC25A41	55.8721	0.0356641	0.014056	2.53729	0.0111715	0.141173
SLC8A2	3337.14	-0.0129977	0.00512434	-2.53646	0.0111978	0.141173
THOC2	1501.74	-0.00999089	0.00393885	-2.5365	0.0111967	0.141173
USO1	1668.63	-0.0133205	0.00524959	-2.53743	0.0111671	0.141173
MTND5P1	39.4774	-0.0366619	0.0144577	-2.5358	0.0112191	0.141336
STMP1	4278.58	-0.0148957	0.00587447	-2.53566	0.0112236	0.141336
AC046185.3	366.894	0.0262811	0.0103689	2.53462	0.0112569	0.141558
GLYCTK-AS1	7.60189	-0.118012	0.0465552	-2.53489	0.0112483	0.141558
HNRNPUL2	5405.92	0.0192593	0.00759884	2.53451	0.0112606	0.141558
GOPC	2458.5	0.0529846	0.0209092	2.53404	0.0112757	0.141667
AC008132.1	19.4111	0.048532	0.0191626	2.53264	0.0113208	0.141924
ALDH8A1	71.2699	0.0536897	0.0211984	2.53272	0.011318	0.141924
CSTB	1644.48	0.0181242	0.00715602	2.53272	0.011318	0.141924
LRRC75A	528.293	0.0433487	0.0171176	2.53241	0.0113282	0.141924
MAP4K3-DT	355.51	0.0273151	0.0107863	2.5324	0.0113286	0.141924
ZCWPW1	68.4511	0.0307258	0.0121341	2.53218	0.0113356	0.141931
CD36	980.988	0.0941729	0.0371992	2.53159	0.0113548	0.14209
AL391807.1	498.367	-0.026618	0.0105178	-2.53075	0.0113818	0.142104
GRIA3	1785.07	-0.0282806	0.0111739	-2.53095	0.0113755	0.142104
RN7SL2	541.456	0.0814116	0.032167	2.5309	0.0113769	0.142104
TGFB3	233.931	-0.0363128	0.0143466	-2.5311	0.0113704	0.142104
FANCD2	87.3117	-0.0333502	0.0131852	-2.52936	0.011427	0.142587
COG5	1244.04	-0.0137999	0.00545643	-2.52911	0.0114352	0.142608
LINC00242	92.1752	0.0344026	0.013611	2.52756	0.0114859	0.14298
PAK3	7429.35	-0.0231247	0.00914894	-2.52758	0.0114852	0.14298
PCDHA3	208.525	-0.0232458	0.00919752	-2.5274	0.0114911	0.14298
SPECC1	1165.82	0.0240927	0.00953189	2.52759	0.0114848	0.14298
ASS1	1617.63	0.0916627	0.0362728	2.52704	0.011503	0.143047
NPY1R	198.551	-0.0279689	0.0110689	-2.52679	0.011511	0.143065
FAM171B	6128.02	-0.0170263	0.00674176	-2.52549	0.0115536	0.143514
NUP153	2345.29	-0.0125965	0.00498829	-2.52521	0.011563	0.143549
MCPH1	767.435	-0.0154793	0.00613064	-2.52492	0.0115726	0.143587
VMO1	62.2612	0.0411798	0.0163134	2.52429	0.0115934	0.143763
AC009264.1	21.7479	0.0567525	0.0224942	2.52298	0.0116365	0.144048
CHGB	5655.81	0.0226264	0.00896776	2.52309	0.011633	0.144048
NCAM2	4568.11	0.0550951	0.0218345	2.5233	0.0116258	0.144048
POU3F4	15.4898	0.122923	0.0487287	2.5226	0.0116492	0.144048
PROKR2	21.2179	-0.0992067	0.0393255	-2.52271	0.0116455	0.144048
NANOS3	128.758	0.0598489	0.0237292	2.52216	0.0116636	0.144145
EEF1AKMT1	116.912	0.023598	0.00935831	2.52161	0.0116819	0.144162
HIST1H2BC	8.93493	0.133391	0.0529014	2.5215	0.0116854	0.144162
NUDT16	1493.17	0.0205314	0.00814346	2.52122	0.0116949	0.144162
PPT2-EGFL8	213.252	0.0288213	0.0114319	2.52113	0.0116979	0.144162
SAFB2	1762.79	0.0176783	0.00701099	2.52151	0.0116853	0.144162
DHX15	4788.72	-0.0113662	0.00450936	-2.52058	0.0117162	0.144225
SUPT4H1	1800.53	0.0132925	0.00527329	2.52073	0.0117113	0.144225
CCND2	1116.06	0.0534165	0.0212023	2.51937	0.0117563	0.144536
CEP41	1623.51	-0.0171175	0.00679481	-2.51919	0.0117624	0.144536
POT1	502.062	-0.0160357	0.00636633	-2.51884	0.0117744	0.144536
SEM1	598.582	0.0291642	0.011578	2.51892	0.0117716	0.144536
SYT13	9513.54	-0.0170403	0.00676411	-2.51922	0.0117615	0.144536
LINC02525	41.0953	-0.0462813	0.0183803	-2.51798	0.0118029	0.144805
PRDM12	79.7144	0.0362611	0.0144039	2.51744	0.0118209	0.144945
PPP1R11	2294.67	0.0116211	0.00461844	2.51623	0.0118618	0.145284
RAPGEF5	1399.39	-0.0218085	0.00866663	-2.51638	0.0118569	0.145284
POLE4	503.548	0.0240694	0.0095675	2.51575	0.011878	0.145401
NPPB	21.0819	0.216546	0.0861047	2.51491	0.0119062	0.145584
SERGEF	779.598	0.0119341	0.00474503	2.51508	0.0119005	0.145584
AGL	1485.31	-0.020351	0.00810036	-2.51235	0.0119929	0.14653
PLEKHA7	150.096	0.0409266	0.0162909	2.51223	0.011997	0.14653
RDH10	318.819	-0.0229823	0.00914906	-2.51199	0.0120053	0.14655
NAIF1	264.154	0.0229836	0.00915411	2.51075	0.0120477	0.146985
ATP6V1G1	6531.54	0.0159594	0.00635736	2.51038	0.0120603	0.147057
BCAP29	1330.33	-0.0173237	0.00690952	-2.50723	0.0121683	0.14821
CACNA1D	399.823	-0.0250482	0.00998981	-2.50738	0.0121631	0.14821
TMEM74	811.588	-0.0179754	0.00717014	-2.50697	0.0121769	0.148233
TLR4	4.81906	0.178869	0.0713684	2.50627	0.0122011	0.148362
TTC6	8.87209	-0.137518	0.0548674	-2.50637	0.0121977	0.148362
LENG8	3678.98	-0.0198419	0.00791905	-2.50559	0.0122246	0.148565
MT1X	39.7338	0.0452932	0.0180784	2.50538	0.012232	0.148573
BBOX1-AS1	7.35278	0.107979	0.0431049	2.50503	0.0122443	0.14864
NCKAP1	8256.13	-0.0178389	0.00712322	-2.50433	0.0122684	0.14885
IPO5	5423.61	-0.017767	0.00709717	-2.50339	0.012301	0.149163
AC004464.1	5.0761	-0.114777	0.0458661	-2.50244	0.0123341	0.149235
HSP90AA2P	328.617	-0.0203261	0.00812202	-2.50259	0.0123287	0.149235
SPDEF	10.1288	0.0765251	0.0305764	2.50275	0.0123234	0.149235
ZNF672	1381.99	-0.0153055	0.00611608	-2.5025	0.0123321	0.149235
AP004609.3	38.8831	0.0370256	0.0148024	2.50132	0.012373	0.149623
LINC01123	288.537	0.0298487	0.0119342	2.50111	0.0123806	0.149631
MID2	307.906	-0.0351604	0.0140651	-2.49983	0.0124254	0.150008
SPEN	3217.86	-0.0163261	0.00653066	-2.49992	0.0124223	0.150008
NYAP1	3604.59	0.0157642	0.00630722	2.49938	0.012441	0.150113
ST8SIA4	615.085	-0.0266595	0.0106702	-2.4985	0.0124719	0.150403
AC034198.2	34.0201	0.0358141	0.014336	2.4982	0.0124827	0.150427
AL031282.1	18.5347	0.0974717	0.039019	2.49806	0.0124876	0.150427
EFR3A	1150.18	-0.0184916	0.00740306	-2.49784	0.0124953	0.150438
IGFBP4	96.1491	0.0417925	0.0167363	2.49712	0.0125206	0.15066
ABCB6	528.16	0.0255902	0.0102528	2.49593	0.0125627	0.151031
SNX14	3018.04	-0.0184342	0.00738589	-2.49586	0.0125652	0.151031
ARFGAP2	3238.42	0.0127784	0.00512064	2.49547	0.0125789	0.151113
AL136419.3	28.0561	0.0499407	0.0200164	2.49498	0.0125963	0.151156
PPP1R3C	86.7018	-0.0257631	0.0103258	-2.49503	0.0125946	0.151156
AC022150.2	15.7428	0.0514856	0.0206417	2.49425	0.0126223	0.151209
AL355581.1	22.3636	0.0495715	0.0198745	2.49423	0.012623	0.151209
C8orf58	386.244	0.0182639	0.00732164	2.49451	0.0126132	0.151209
CCP110	3083.8	-0.0140035	0.00561468	-2.49408	0.0126283	0.151209
CBWD5	744.433	0.018651	0.00747988	2.49349	0.0126493	0.151212
DHX9	7649.89	-0.0100588	0.00403345	-2.49383	0.0126371	0.151212
DYNC1I2P1	395.701	-0.0194606	0.00780429	-2.49358	0.0126464	0.151212
BNIP3P28	6.46009	0.179654	0.0720683	2.49283	0.0126728	0.151245
CFAP206	169.894	-0.0254445	0.0102069	-2.49287	0.0126714	0.151245
NEUROD4	38.703	-0.0683846	0.0274293	-2.49312	0.0126624	0.151245
PIGS	2706.63	0.0137165	0.00550322	2.49245	0.0126865	0.151326
PKDCC	779.779	-0.0190837	0.00765808	-2.49197	0.0127037	0.151386
POU4F3	393.209	0.0969329	0.0388993	2.49189	0.0127065	0.151386
ZNF629	2075.79	0.0150436	0.00603742	2.49173	0.0127122	0.151386
INHA	22.3279	0.074401	0.0298634	2.49138	0.0127248	0.15145
LZTS2	1134.74	0.0218674	0.00877787	2.4912	0.0127314	0.15145
NDUFA12	1353.92	0.0217692	0.00873984	2.4908	0.0127457	0.151538
ST8SIA6	17.3091	-0.0771459	0.0309759	-2.49052	0.0127558	0.151576
GFOD2	5486.07	0.0120358	0.00483326	2.4902	0.0127672	0.151629
LARP6	1200.28	0.019571	0.00786087	2.48967	0.012786	0.151771
AC004980.1	606.325	0.0241751	0.00971281	2.48899	0.0128107	0.151893
DEK	1956.62	-0.0166297	0.00668232	-2.48862	0.012824	0.151893
PCDHB11	137.02	-0.0244759	0.00983507	-2.48863	0.0128235	0.151893
ZNF627	1719.28	-0.0177334	0.00712571	-2.48864	0.0128231	0.151893
ZBTB45P2	35.454	0.0620027	0.0249252	2.48756	0.0128624	0.152265
TIMM44	1565.99	0.0187561	0.00754102	2.48721	0.0128748	0.15233
MED19	799.942	0.0172642	0.00694307	2.48654	0.0128993	0.152537
ITPA	983.355	0.0235701	0.00948063	2.48614	0.0129139	0.152593
UBXN2A	1243.26	-0.0148281	0.00596457	-2.48602	0.012918	0.152593
RRS1	269.28	0.0263481	0.0106014	2.48534	0.0129429	0.152806
EFNB3	2971.88	0.0126485	0.00509038	2.48478	0.012963	0.152961
RBFOX3	2167.22	0.016682	0.00671506	2.48427	0.0129819	0.153069
SEC23B	2061.77	-0.00924649	0.00372219	-2.48415	0.0129861	0.153069
SLC31A2	25.3924	0.0364857	0.0146922	2.48333	0.013016	0.153289
SLC44A3	61.0712	-0.0301406	0.0121385	-2.48306	0.0130258	0.153289
SUV39H2	356.668	-0.0194599	0.00783691	-2.48311	0.0130241	0.153289
XPR1	25783.7	-0.0172754	0.00695802	-2.4828	0.0130354	0.15332
ADAM10	2564.73	-0.0112062	0.0045151	-2.48195	0.0130666	0.153441
ADPRHL2	742.148	0.0169154	0.00681536	2.48195	0.0130667	0.153441
C5orf22	1234.64	-0.011571	0.00466142	-2.48228	0.0130544	0.153441
FHOD1	119.11	0.0311849	0.0125675	2.4814	0.0130868	0.153525
RPL21P44	4.91656	-0.090749	0.0365721	-2.48137	0.0130878	0.153525
AL355312.6	92.0874	0.0365505	0.0147344	2.48063	0.0131152	0.153673
EPB41	4650.97	-0.0117246	0.00472703	-2.48033	0.0131261	0.153673
PGM2	166.298	-0.0209745	0.00845655	-2.48026	0.0131285	0.153673
SLC45A2	19.891	-0.0581218	0.0234334	-2.4803	0.0131273	0.153673
ATF7-NPFF	66.0861	0.0405936	0.0163683	2.48001	0.0131378	0.153699
NKAIN4	1401.57	0.0314717	0.0126934	2.47938	0.0131612	0.153892
ZKSCAN5	1106.43	0.0147627	0.00595514	2.47898	0.0131759	0.153981
FAM50A	1969.87	0.0159575	0.00643776	2.47873	0.013185	0.153988
SLC16A14	2607.09	-0.0222963	0.00899575	-2.47854	0.0131922	0.153988
ZNF622	1773.67	0.0142654	0.00575591	2.47839	0.0131976	0.153988
TRMT1L	1021.19	-0.0127661	0.00515174	-2.47803	0.0132112	0.154065
EPB41L4A	1698.29	0.0178492	0.00720622	2.47692	0.0132521	0.15446
GFER	1019.58	0.0178643	0.00721329	2.47659	0.0132646	0.154523
SAP30BP	2317.37	0.0100919	0.00407637	2.47572	0.0132969	0.154817
BBS9	702.763	-0.0158622	0.00640812	-2.47532	0.0133116	0.154851
ZFC3H1	1549.8	-0.0212498	0.00858487	-2.47526	0.0133139	0.154851
ZMAT2	2780.08	0.0159738	0.00645395	2.47503	0.0133224	0.154867
OSGEPL1	362.06	-0.0164229	0.00663647	-2.47464	0.013337	0.154873
RPLP2	5121.98	0.0215096	0.00869153	2.47477	0.0133321	0.154873
CDHR5	14.072	-0.0932435	0.0376899	-2.47396	0.0133624	0.155086
ANGPT1	14.5452	-0.0857405	0.0346666	-2.47329	0.0133876	0.155112
AP2B1	23488.2	-0.0135731	0.00548821	-2.47315	0.0133929	0.155112
CCDC160	62.491	-0.0469135	0.0189682	-2.47327	0.0133882	0.155112
RFC1	1037.45	-0.0112884	0.00456434	-2.47318	0.0133916	0.155112
RBFOX2	24818.1	-0.0116454	0.00470956	-2.47271	0.0134092	0.155218
SNAPC3	2596.94	-0.00881467	0.00356507	-2.47251	0.0134168	0.155225
AC068722.1	13.615	-0.0604644	0.0244588	-2.47209	0.0134327	0.155326
TPD52L2	3474.71	0.0103493	0.00418728	2.4716	0.0134509	0.155454
KANTR	1232.47	-0.0169269	0.00685098	-2.47073	0.0134838	0.155753
NFE2L3	758.827	-0.0154617	0.00626261	-2.46889	0.0135534	0.156474
S100PBP	1456.5	-0.0129131	0.00523098	-2.46858	0.0135649	0.156524
CDC5L	1621.59	-0.0121371	0.00491705	-2.46838	0.0135726	0.156532
LIN7C	4199.67	-0.017586	0.00712589	-2.4679	0.0135909	0.156659
B3GAT2	3429.86	-0.0225758	0.00915	-2.4673	0.0136137	0.156841
AC007750.1	25.0715	0.0688178	0.0279004	2.46656	0.0136419	0.157023
SYT9	503.079	-0.0398534	0.0161578	-2.46651	0.0136439	0.157023
RPL37P2	5.75334	0.105846	0.0429172	2.46628	0.0136526	0.15704
ZDHHC14	1512.6	-0.0130239	0.0052813	-2.46605	0.0136613	0.157058
STC2	454.701	0.0938395	0.0380591	2.46563	0.0136773	0.15716
AUNIP	61.2055	0.0405925	0.0164665	2.46515	0.0136955	0.157246
ZDHHC21	1620.28	-0.0144435	0.0058593	-2.46506	0.0136992	0.157246
CCDC6	3139.25	-0.0155639	0.0063154	-2.46444	0.0137227	0.157269
MAP3K1	813.764	-0.0191485	0.00776988	-2.46445	0.0137224	0.157269
MEIS2	603.774	0.0660289	0.0267925	2.46446	0.0137221	0.157269
GNA11	3592.07	0.0132627	0.00538262	2.46399	0.0137398	0.157383
ZNRF4	5.31807	0.121168	0.0491909	2.46323	0.0137693	0.157638
SLIT1	4033.54	0.0233736	0.00949037	2.46287	0.013783	0.157713
AC012467.2	717.021	-0.017214	0.00699007	-2.46263	0.0137921	0.157721
AL645608.2	252.561	0.0325663	0.0132254	2.46241	0.0138008	0.157721
CNTLN	234.764	-0.0191281	0.00776844	-2.46229	0.0138053	0.157721
SRXN1	775.68	0.0274545	0.0111508	2.4621	0.0138124	0.157721
AC034193.1	213.03	0.0267919	0.0108871	2.46088	0.0138596	0.157864
AL356599.1	330.177	-0.0267381	0.0108624	-2.46152	0.0138348	0.157864
DCLRE1A	419.305	-0.016547	0.00672462	-2.46066	0.0138681	0.157864
DOP1B	1672.07	-0.0179727	0.00730321	-2.46093	0.0138578	0.157864
INO80E	1754.95	0.0204439	0.00830894	2.46047	0.0138754	0.157864
TWF1	1814.15	-0.0110701	0.00449754	-2.46136	0.0138412	0.157864
ZNF512B	3424.93	0.0144285	0.00586377	2.46062	0.0138696	0.157864
ASF1A	1660.53	0.0153193	0.0062286	2.45951	0.0139128	0.158207
ZNF205	1153.6	0.0218721	0.00889731	2.45828	0.0139605	0.158668
AF131216.3	39.2214	0.0406372	0.0165339	2.45781	0.0139788	0.158707
PCDHA13	349.995	0.133613	0.0543613	2.45786	0.0139766	0.158707
REEP2	6877.12	0.0193281	0.00786451	2.45763	0.0139856	0.158707
ERVK3-1	2232.16	0.0206434	0.00840197	2.45697	0.0140115	0.158855
GXYLT2	28.9426	-0.0413159	0.0168199	-2.45637	0.014035	0.158855
H2AFY2	4613.95	0.0152302	0.0062	2.45648	0.0140306	0.158855
NLGN4X	2968.15	-0.0153186	0.00623622	-2.45638	0.0140343	0.158855
ZRANB2	3608.68	-0.019312	0.00786133	-2.45658	0.0140267	0.158855
SFTPD	8.55136	0.0734883	0.0299228	2.45593	0.0140522	0.158968
PLTP	211.812	0.0308651	0.0125713	2.45521	0.0140802	0.159203
NDUFAF2	477.107	0.027084	0.0110334	2.45473	0.0140989	0.159332
U2AF2	4185.38	0.0175814	0.00716341	2.45433	0.0141147	0.159428
SCNN1G	13.979	0.0968625	0.0394709	2.45402	0.0141269	0.159484
HAX1	1515.41	0.0236273	0.0096298	2.45356	0.0141449	0.159605
ETV5	2547.69	0.0162069	0.00660654	2.45316	0.0141605	0.159617
RALGPS1	2428.99	-0.0176647	0.00720053	-2.45325	0.0141573	0.159617
AC011979.1	9.83369	0.0625471	0.0255006	2.45277	0.0141762	0.159683
EGLN1	2784.44	-0.0114219	0.00465696	-2.45265	0.014181	0.159683
MRPS6	1479.11	0.0226053	0.00921747	2.45244	0.0141891	0.159692
BRCA1	70.6641	0.0484144	0.0197428	2.45225	0.0141965	0.159694
CELSR2	5050.84	-0.0154196	0.00628936	-2.4517	0.0142185	0.159859
FAM174C	382.728	0.0179078	0.00730519	2.45137	0.0142312	0.159921
AC092681.1	4.6219	0.193491	0.0789451	2.45096	0.0142476	0.159947
RPS25	4838.06	0.0188033	0.00767185	2.45095	0.0142482	0.159947
LIMD1	258.48	-0.0175145	0.00714822	-2.45019	0.0142781	0.16012
PPM1K	3536.49	-0.0203659	0.00831259	-2.45	0.0142855	0.16012
TMEM222	1824.21	0.0152911	0.00624103	2.4501	0.0142817	0.16012
CTPS2	1496.66	-0.0178297	0.00727851	-2.44963	0.0143003	0.160204
AC079411.1	12.6105	0.063372	0.0258726	2.44939	0.0143099	0.16023
AC012414.5	17.9984	0.089834	0.0366837	2.44888	0.01433	0.160373
AL133346.1	25.5529	-0.0852061	0.0348009	-2.44839	0.0143497	0.160508
LSM1	859.77	0.0190905	0.00779773	2.44821	0.0143567	0.160508
KCNMB4	1485.94	0.0111251	0.00454497	2.44778	0.0143739	0.160619
AC040169.1	54.1814	0.0479687	0.0196005	2.44732	0.0143923	0.160742
MTPN	8287.91	-0.0110347	0.00450946	-2.447	0.014405	0.160802
AC084864.1	5.6736	0.103272	0.042207	2.44681	0.0144127	0.160807
NWD2	459.942	-0.024653	0.0100765	-2.44659	0.0144215	0.160822
EIF6	2272.02	0.01911	0.0078124	2.4461	0.0144409	0.160875
EMP2	17.9829	-0.0564551	0.0230783	-2.44624	0.0144355	0.160875
ITGA6	235.263	-0.0361433	0.014779	-2.44559	0.0144616	0.160957
ZNF528-AS1	241.218	0.0451546	0.018464	2.44555	0.0144629	0.160957
RASSF1-AS1	20.4532	0.0617404	0.0252491	2.44525	0.0144751	0.161011
RANP1	73.6505	-0.0409267	0.0167407	-2.44474	0.0144955	0.161156
COL19A1	39.1044	0.0632855	0.0258916	2.44425	0.0145154	0.161214
POLR2B	6114.65	-0.011044	0.00451814	-2.44436	0.0145109	0.161214
CBX4	2140.24	0.0243386	0.00996117	2.44335	0.0145518	0.161536
ADAMTSL2	87.7256	0.0444362	0.0181883	2.44312	0.0145609	0.161555
MST1L	51.7075	0.0788135	0.0322632	2.44283	0.0145727	0.161604
SLC1A5	776.155	0.0683706	0.0279913	2.44257	0.0145831	0.161638
TENM4	3936.79	-0.0141231	0.00578273	-2.44228	0.0145947	0.161685
LRRTM2	343.964	-0.0381376	0.0156183	-2.44186	0.014612	0.161714
PRXL2B	2926.81	0.0148278	0.00607237	2.44185	0.0146121	0.161714
CHTF8	1605.66	0.0284594	0.0116566	2.44148	0.0146272	0.161776
MORF4L1P3	4.46494	-0.212701	0.0871244	-2.44135	0.0146325	0.161776
OSTN	72.6884	0.0401414	0.0164452	2.44091	0.0146501	0.16189
C6orf226	280.17	0.024951	0.0102254	2.4401	0.014683	0.162039
CNN2	183.832	-0.0699589	0.0286692	-2.44021	0.0146787	0.162039
PAQR3	3007.69	-0.0234925	0.00962937	-2.43967	0.0147006	0.162039
PPIL2	1577.47	-0.012845	0.00526493	-2.43973	0.0146982	0.162039
SMS	4973.99	-0.014816	0.00607245	-2.43987	0.0146924	0.162039
ZNF281	2172.7	-0.0134702	0.0055226	-2.4391	0.0147239	0.162215
ARL2	1573.91	0.0191758	0.00786511	2.43808	0.0147655	0.162511
BCL11A	940.076	0.0331809	0.0136095	2.43808	0.0147656	0.162511
NAXE	1119.64	0.0200664	0.00823315	2.43726	0.0147989	0.162743
ZSCAN5C	11.8008	0.104502	0.0428779	2.4372	0.0148015	0.162743
AC009090.4	6.10803	0.0911934	0.0374325	2.43621	0.0148421	0.162943
CEMIP2	2230.23	0.0196248	0.0080543	2.43656	0.0148275	0.162943
MBTPS2	2252.43	-0.0146199	0.00600088	-2.43629	0.0148387	0.162943
DTWD1	322.923	-0.0410049	0.0168369	-2.43542	0.0148746	0.163218
GABRB3	9048.22	-0.0132161	0.00542761	-2.43497	0.0148931	0.163339
[truncated: 26,573 more rows]
