# Supplementary material for: Excitatory Neurons Derived from Human-Induced Pluripotent Stem Cells Show Transcriptomic Differences in Alzheimer’s Patients from Controls
Source: Cells. 2023 Aug 2;12(15):1990. doi: 10.3390/cells12151990 (PMC10417412; doi:10.3390/cells12151990)
Supplement: Supplementary file 1 [file cells-12-01990-s001.zip › Supplementary_Table_S2.xls]

## Sheet: Supplementary_Table_2 (1)
GENE_NAME	JHU_WT_01	JHU_WT_03	JHU_WT_04	JHU_WT_05	JHU_WT_06	JHU_WT_07	JHU_WT_08	JHU_AD_01	JHU_AD_02	JHU_AD_03	JHU_AD_04	JHU_AD_05	JHU_AD_07	JHU_AD_08	ensemble_gene_id
A1BG	550.356	184.866	273.484	171.306	228.386	461.25	171.079	630.707	347.291	253.811	249.951	269.004	841.804	293.199	ENSG00000121410
A1BG-AS1	200.626	102.377	400.754	323.79	376.228	164.701	92.8157	524.287	213.694	94.3177	378.492	85.3488	190.059	44.5452	ENSG00000268895
A2M	115.549	52.3154	16.5696	285.669	1883.04	537.002	223.939	687.409	336.528	150.26	174.833	59.9408	127.79	128.31	ENSG00000175899
A2M-AS1	237.478	75.0557	48.9917	96.5725	130.18	101.041	64.8696	27.9646	18.1627	98.1793	56.8262	51.2324	95.9029	63.7455	ENSG00000245105
A4GALT	777.548	852.966	1206.14	689.573	839.047	789.084	931.424	1447.28	1379.05	836.107	646.904	854.667	785.867	1832.69	ENSG00000128274
AAAS	640.917	863.918	992.715	1117.23	842.365	951.955	966.556	739.556	1044.69	904.147	924.349	1058.13	822.161	1332.34	ENSG00000094914
AACS	2118.32	1882.64	1791.85	1762.79	1559.28	1444.63	1514.63	2228.88	2422.61	1289.35	1997.98	1851.11	1256.49	2248.88	ENSG00000081760
AACSP1	87.2768	6.37983	1.82258	34.828	9.55588	7.71823	125.611	7.06698	34.4427	25.0519	2.07456	44.0868	7.88578	327.917	ENSG00000250420
AADAT	1358.24	1424.49	1489.86	1109.71	920.388	1286.46	1339.93	886.937	1216.25	1047.11	1350.6	1245.58	1702.66	1268.13	ENSG00000109576
AAGAB	2275.44	1778.67	1777.38	2014.36	2392.82	2529.68	2486.68	1702.54	1676.46	1927.53	1749.33	1616.35	2192.44	1653.3	ENSG00000103591
AAK1	4171.11	4743.52	3913.88	3363.71	5000.1	4020.87	5353.87	6330.47	4935.65	5430.13	4839.04	4798.78	4381.55	3218.78	ENSG00000115977
AAMP	1362.33	1752.19	1757.78	2156.66	2084.42	2896.58	2834.82	2265.73	2480.19	2047.64	1814.39	2383.12	3128.7	2799.4	ENSG00000127837
AAR2	953.435	1349.58	1576.86	1624.26	1289.88	1717.48	1390.24	1289.86	1298.04	1310.53	1287.89	1228.74	1409.85	1537.12	ENSG00000131043
AARS	2263.13	3224.16	3673.97	3717.4	4907.93	5247.82	4574.12	4150.12	4532.29	5495.21	4627.73	4183.38	3789.33	3802.55	ENSG00000090861
AARS2	383.775	534.605	505.161	533.878	802.528	739.145	717.142	741.785	719.241	761.076	561.311	739.47	560.596	732.498	ENSG00000124608
AARSD1	431.725	174.518	552.768	692.687	315.354	644.781	907.46	639.792	358.952	436.393	104.795	872.903	520.156	1406.9	ENSG00000266967
AASDH	340.529	513.624	360.241	498.775	395.561	306.136	338.302	396.634	433.86	450.164	465.074	312.873	291.428	386.878	ENSG00000157426
AASDHPPT	14067.5	12043.3	12010.6	11149.6	10969.6	10168.9	11503	10074.8	10243.7	11295.7	11470.6	9378.84	11218.4	10340.8	ENSG00000149313
AASS	335.146	501.416	263.413	445.479	535.131	433.999	810.104	303.393	801.189	727.156	647.027	546.339	1271.39	398.936	ENSG00000008311
AATF	395.566	692.049	505.638	712.453	722.158	696.198	885.888	535.179	641.129	735.621	748.131	483.233	668.468	1031.37	ENSG00000275700
AATK	1133.01	1012.93	1054.97	1166.35	1923	1590	1558.24	1315.37	1576.51	1681.75	1238.04	1624.77	1698.51	1226.79	ENSG00000181409
ABALON	93.3064	51.5579	130.05	87.3164	138.143	148.362	223.449	123.494	154.895	109.023	118.425	125.458	175.841	102.295	ENSG00000281376
ABAT	3679	2639.17	1828.2	2325.41	3613.46	1968.32	2216.79	1905.55	2032.6	1655.79	1465.55	2037.93	1908.75	795.713	ENSG00000183044
ABCA1	163.803	471.313	277.708	433.637	349.732	282.068	352.893	463.03	329.359	578.481	298.13	497.322	285.321	166.877	ENSG00000165029
ABCA10	228.517	48.1681	39.3958	88.6077	40.4336	154.987	50.8358	37.9857	97.1556	99.7389	112.047	49.7926	145.499	34.4832	ENSG00000154263
ABCA11P	196.585	147.188	208.172	78.8803	135.606	81.2091	137.185	112.337	34.7362	173.257	32.8321	168.687	211.143	146.842	ENSG00000251595
ABCA12	39.0585	125.212	115.188	37.4213	42.5057	34.8425	45.0432	33.9608	32.0116	145.364	101.507	71.1554	89.4278	18.3055	ENSG00000144452
ABCA17P	24.7205	29.4934	14.8612	15.7932	47.2375	45.6852	48.4716	78.7151	61.8541	25.8754	33.0019	76.7842	33.9	56.5981	ENSG00000238098
ABCA2	3295.85	3811.04	3154.43	3846.49	5288.27	2571.19	3088.39	4621.3	4723.52	4300.52	4323.14	4358.15	3382.86	4582.72	ENSG00000107331
ABCA3	7560.73	9613.74	7842.35	8736.49	10368.2	8774.23	8387.26	12594.1	10814	9558.17	10015.5	8586.3	7057.15	7384.28	ENSG00000167972
ABCA5	2133.76	1872.68	1102.33	1449.96	1487.6	1322.35	1579.29	1535.98	1943.37	1781.85	1834.18	1611.18	2116.47	1028.33	ENSG00000154265
ABCA7	2169.8	2202.86	2611.74	3027.3	3564.13	1936.33	2545.31	3032.92	4527.2	3975.26	3068.8	4716.27	5311.37	2814.34	ENSG00000064687
ABCA9	69.18	51.4063	25.4951	20.8728	73.1955	33.7031	52.6258	38.1663	41.0199	62.24	56.313	44.2755	55.8019	24.4424	ENSG00000154258
ABCB1	184.216	8.11431	24.6278	82.5707	205.368	160.68	31.0499	372.692	77.4329	17.312	53.1655	43.321	16.6621	12.4559	ENSG00000085563
ABCB10	1918.15	1870.15	1856.66	1455.09	1259.33	1327.39	1216.35	1381.04	1521.42	1327.16	1637.75	1374.28	1114.58	1344.31	ENSG00000135776
ABCB6	243.76	335.486	324.182	306.261	592.999	580.452	841.427	554.383	515.233	427.524	744.24	663.289	848.945	585.592	ENSG00000115657
ABCB7	660.045	611.836	472.884	518.395	417.463	434.555	421.162	589.831	563.759	413.11	516.42	425.706	532.772	485.003	ENSG00000131269
ABCB8	808.035	1193.05	951.838	1502.27	1462.92	1148.35	1060.99	1468.66	1582.69	1496.91	1271.53	1490.59	934.923	1442.2	ENSG00000197150
ABCB9	802.192	938.544	680.795	697.711	720.576	828.711	663.307	860.394	974.143	738.019	798.354	918.186	541.841	965.787	ENSG00000150967
ABCC1	831.26	975.732	724.561	885.438	1036.49	733.931	790.028	1004.85	1108.26	746.028	764.731	831.309	790.51	674.387	ENSG00000103222
ABCC10	938.355	1109.58	1182.05	1249.91	1578.82	1618.42	1746.84	1677.96	1968.14	1738.99	1625.5	1870.77	1647.11	1457.13	ENSG00000124574
ABCC4	281.87	214.195	269.188	227.182	177.827	256.842	168.605	590.134	281.765	199.849	357.351	123.269	220.648	140.115	ENSG00000125257
ABCC5	3547.78	4078.98	3427.27	3998.03	3080.91	2617.97	2753.25	3362.97	3813.41	2884.54	3386.85	3877.52	4154.02	2938.01	ENSG00000114770
ABCC8	534.095	417.367	577.364	868.734	567.647	624.369	340.44	1749.99	1394.65	422.237	589.794	1262.67	303.323	308.464	ENSG00000006071
ABCD1	212.688	459.093	432.518	391.903	561.29	353.463	436.997	508.066	404.138	488.728	450.691	512.859	404.069	634.635	ENSG00000101986
ABCD2	186.613	86.2805	130.05	56.6117	183.306	188.824	202.253	192.444	101.198	142.418	151.203	127.331	125.601	55.9933	ENSG00000173208
ABCD3	2134.41	1728.07	1506.63	2128.58	1822.86	1449.83	1359.05	1532	1393.24	1468.65	1627.29	1057.22	1200.33	1453.82	ENSG00000117528
ABCD4	663.911	981.556	1311.68	761.835	722.044	1208.93	1133.11	789.61	1391.75	976.922	1144.42	1167.93	1823.8	1085.69	ENSG00000119688
ABCE1	3282.35	2636.2	2458.24	3040.56	2611.41	3126.78	2570	3417.09	2741.76	2956.21	2895.8	2282.19	2428.35	2888.95	ENSG00000164163
ABCF1	1626.51	2073.28	1878.79	2306.14	2038.08	2256.48	2045.67	2135.56	2169.89	2233.97	2253.86	1919.79	2071.24	2207.63	ENSG00000204574
ABCF2	1573.2	2001.85	1605.19	1716.68	1540.21	2098.94	2047.8	2043.13	1829.64	1660.72	1583.63	1511.19	1794.97	1944.16	ENSG00000285292
ABCF2	1573.2	2001.85	1605.19	1716.68	1540.21	2098.94	2047.8	2043.13	1829.64	1660.72	1583.63	1511.19	1794.97	1944.16	ENSG00000033050
ABCF3	708.552	1110.66	991.99	1157.17	1340.21	1227.63	1369.13	1378.39	1696.13	1392	1461.92	1510.93	1403.44	1339.78	ENSG00000161204
ABCG1	319.194	445.339	531.033	389.226	516.133	453.224	572.712	386.988	467.173	701.734	505.915	513.248	552.243	410.443	ENSG00000160179
ABCG4	576.28	391.933	442.611	302.532	704.496	540.746	773.309	707.825	574.035	617.027	532.521	633.263	624.482	593.284	ENSG00000172350
ABHD10	2194.63	1829.66	1924.66	1667.53	1780.52	1795.02	1782.26	1822.8	1823.08	1752.44	1925.21	1444.1	1663.58	1664.5	ENSG00000144827
ABHD11	156.349	202.697	120.139	200.012	224.38	159.766	180.739	212.927	243.067	65.8387	94.2662	179.098	200.825	236.998	ENSG00000106077
ABHD12	2055.8	2519.52	2676.99	2794.93	2582.42	3831.19	2861.83	3019.04	3486.96	2148.22	3263.98	2154.07	2879.21	3411.61	ENSG00000100997
ABHD12B	79.3084	92.1295	73.2866	64.3542	49.4471	110.717	103.399	93.1049	224.8	83.818	79.671	23.8816	86.8808	95.5668	ENSG00000131969
ABHD13	1760.89	831.239	935.435	1287.68	955.492	984.581	846.105	932.377	1056.38	937.992	980.175	833.268	729.489	631.001	ENSG00000139826
ABHD14A	1133.35	1219.5	1298.69	1333.74	1319.91	1917.25	1938.65	1459.42	1484.08	1307.04	1404.82	1166.23	1701.04	1925.91	ENSG00000248487
ABHD14A-ACY1	291.386	277.633	252.68	320.649	481.305	425.412	390.981	292.837	390.466	290.477	317.483	347.196	502.975	546.49	ENSG00000114786
ABHD14B	51.7345	77.2762	75.8336	67.1965	62.1873	50.0106	81.5703	77.5812	121.45	29.6122	100.184	80.5485	87.2104	131.079	ENSG00000114779
ABHD16A	2075.48	1968.12	1822.71	2003.02	2014.73	2078.38	1958.29	2530.37	2927.37	1874.68	2025.8	2219.86	2295.36	2742.58	ENSG00000204427
ABHD17A	2763.79	2754.55	3261.48	4174.36	3907.99	2800.32	3033.65	3340.43	3811.72	3203.06	3530.05	3325.23	3032.7	5709.55	ENSG00000129968
ABHD17B	1840.56	1750.79	1696.78	1567.2	1394.15	1401.61	1162.52	1372.76	1443.36	1589.21	1684.53	1601.12	1299.84	1580.05	ENSG00000107362
ABHD17C	2463.11	2398.21	2007.68	1878.11	2157.33	1482.83	1550.16	1995.81	2164.71	1894.01	2136.21	1878.38	1663.4	2256.69	ENSG00000136379
ABHD18	846.581	706.017	598.693	391.162	487.816	410.446	473.788	566.695	493.313	494.299	568.464	501.669	533.397	359.761	ENSG00000164074
ABHD2	4185.53	4355.69	3765.09	3359.92	3506.55	3243.51	3508.46	5312.51	4366.71	3973.98	3933.2	3734.44	2964.17	2539.01	ENSG00000140526
ABHD3	162.11	75.2674	83.1267	131.724	139.336	142.918	113.338	147.595	267.618	104.515	121.278	102.427	88.1071	182.79	ENSG00000158201
ABHD4	207.431	323.488	342.089	240.226	323.702	310.152	285.966	260.588	259.207	260.454	311.595	254.9	242.694	169.132	ENSG00000100439
ABHD5	905.311	526.473	633.87	482.775	641.414	778.406	722.429	837.411	736.751	1266.66	911.204	589.474	797.381	753.019	ENSG00000011198
ABHD6	932.047	693.576	783.799	962.762	671.272	693.55	749.96	720.992	850.372	760.434	729.335	592.766	816.673	900.506	ENSG00000163686
ABHD8	876.928	780.329	1118.2	901.227	1654.63	1108.39	1190.1	1067.26	1012.16	962.714	1096.57	1145.24	1111.25	1488.58	ENSG00000127220
ABI1	2251.42	1713.73	1885.13	1662.9	1365.21	1563.03	1283.66	1519.74	1464.18	1384.9	1830.4	1411.38	1518.86	1386.78	ENSG00000136754
ABI2	19697.7	10034.9	15987.1	13822	18279.3	11759.1	13128.4	10088.4	13097.4	14067	14427	13454.2	13137.8	8055.2	ENSG00000138443
ABITRAM	458.083	500.482	548.825	514.383	451.85	486.717	514.095	397.277	451.337	442.386	475.861	435.096	415.452	355.654	ENSG00000119328
ABL1	4655.12	5228.61	4878.54	6083.52	6728.33	5301.36	5692.97	5809.17	5709.09	6919.59	5421.41	6456.99	5259.27	5024.72	ENSG00000097007
ABL2	2560.45	1837.13	2066.99	1708.34	2215.45	1630.31	2037.04	2755.57	1592.71	2056.86	1957.05	1872.19	1800.89	1170	ENSG00000143322
ABLIM1	7575.94	7298.61	7065.36	5548.08	12742.3	7665.17	11486.6	10975	8058.79	11528.1	10430.5	7803.86	6210.77	5709.92	ENSG00000099204
ABLIM2	811.407	872.697	942.045	539.457	830.784	769.889	960.126	864.453	998.509	646.737	557.851	1056.95	664.164	957.72	ENSG00000163995
ABLIM3	2366.78	1385.04	1976.48	1082.42	2310.29	2025.82	2339.41	2198.92	1877.48	1641.71	1579.65	2380.94	1767.65	804.388	ENSG00000173210
ABR	5068.92	5655.7	5382.65	4736.03	8548.95	6092.41	6123.05	6974.74	6744.98	6624.94	5012.77	7406.65	5780.28	4764.12	ENSG00000159842
ABRACL	615.688	656.914	530.877	694.747	401.257	854.385	661.555	607.352	671.474	655.528	739.129	582.875	766.815	731.933	ENSG00000146386
ABRAXAS1	292.992	269.782	260.387	285.344	317.834	175.767	211.777	222.234	244.954	133.941	204.275	168.256	173.673	266.51	ENSG00000163322
ABRAXAS2	1135.95	1023.79	911.282	825.188	792.554	994.697	846.988	843.873	878.771	1001.83	818.398	774.283	758.629	704.223	ENSG00000165660
ABT1	768.15	768.107	906.638	971.995	812.921	1046.4	978.585	834.611	895.293	824.058	887.127	860.419	998.778	1377.22	ENSG00000146109
ABTB1	107.174	186.187	264.051	93.0807	210.363	269.165	217.653	234.026	346.782	343.723	232.19	381.819	377.063	232.934	ENSG00000114626
ABTB2	103.071	244.111	166.279	157.361	222.269	212.427	531.686	220.23	183.809	396.805	415.543	205.976	254.216	564.24	ENSG00000166016
AC000068.1	48.8231	45.2446	77.1014	74.8426	46.9333	39.3383	74.1888	54.543	84.6759	51.0739	76.1301	67.4104	54.2595	66.7612	ENSG00000185065
AC000093.1	195.23	640.971	1446.61	611.38	5460.34	4391.96	4901.8	5400.06	6609.48	5820.76	7489.2	6252.59	5217.13	12329.8	ENSG00000284874
AC000095.3	55.3328	34.7226	32.5126	40.2999	96.5233	46.082	60.0576	33.9608	29.9464	74.6464	39.1224	111.414	59.2836	82.9131	ENSG00000286025
AC001226.2	81.7835	49.4804	64.7301	16.2116	48.3496	34.5642	43.5879	31.4437	22.0955	45.92	66.5037	52.1809	55.6487	13.2657	ENSG00000283208
AC002070.1	46.0764	48.3045	27.3959	27.3547	27.8988	51.2152	50.3407	85.9069	48.1565	33.4123	29.1187	38.1867	63.9768	56.0654	ENSG00000248636
AC002310.1	113.297	59.6551	131.997	151.769	117.034	87.0563	76.2588	48.0167	86.6418	71.4176	81.5683	88.8675	111.41	101.841	ENSG00000235560
AC002310.4	34.7186	31.566	0	121.859	48.7044	69.685	136.013	38.0772	0	165.008	98.3347	119.841	26.125	96.9115	ENSG00000261459
AC002310.5	23.8691	47.349	20.4365	70.045	89.439	133.75	215.501	50.4266	79.5127	79.5574	31.7209	109.542	115.553	63.5308	ENSG00000278922
AC002467.1	46.857	121.27	80.2573	39.4948	59.4238	173.708	142.384	64.745	103.562	166.493	72.722	108.883	172.148	100.646	ENSG00000241764
AC002524.1	220.246	185.187	276.822	197.661	192.161	171.964	137.779	167.746	104.296	178.759	164.948	192.869	136.654	244.432	ENSG00000233247
AC003002.2	48.8231	33.6704	59.4517	15.3523	2.6566	129.254	75.9552	38.0772	53.6969	19.6438	21.1472	10.2988	59.2836	75.3756	ENSG00000268533
AC003005.1	29.2939	0	101.254	95.9521	0	79.8005	30.0288	105.999	105.329	0	0	37.4502	69.3316	20.4591	ENSG00000268107
AC003681.1	113.921	85.2283	156.061	158.321	86.7824	77.5526	152.794	153.338	91.9043	178.759	142.744	131.076	176.846	83.9899	ENSG00000279159
AC004057.1	154.632	389.14	207.618	251.461	299.844	225.998	117.804	215.364	262.13	199.821	259.028	135.318	198.593	375.697	ENSG00000196656
AC004076.2	206.142	261.998	127.264	134.333	123.975	137.122	99.8015	119.377	118.753	122.774	143.801	135.757	148.711	44.1486	ENSG00000276449
AC004147.2	192.095	36.9404	150.45	59.0698	21.3375	22.1004	32.8843	58.3942	55.4964	48.6056	12.5214	75.8919	45.0463	44.1009	ENSG00000263571
AC004148.1	122.6	215.701	162.563	155.442	131.945	202.311	166.042	178.037	265.387	160.097	249.537	238.745	185.889	241.202	ENSG00000263272
AC004156.1	39.0585	26.305	12.0761	22.069	32.7648	32.5946	40.6272	21.6114	39.2401	52.0561	57.0976	49.6216	85.4085	54.9165	ENSG00000267666
AC004233.2	120.43	144.152	186.715	98.8307	185.077	77.5526	112.166	139.959	102.231	173.848	74.0153	86.1355	198.952	295.042	ENSG00000272079
AC004453.1	41.2284	90.4893	77.1014	41.2594	54.0176	53.9496	72.4224	34.9899	65.0559	53.0383	45.4666	52.4303	71.3413	131.369	ENSG00000146677
AC004477.3	43.3983	90.4893	52.9491	58.5308	34.5359	74.1808	20.3136	53.5139	43.3706	54.0205	43.3518	29.9602	70.3364	58.1469	ENSG00000278765
AC004540.1	272.657	195.479	134.34	237.099	325.82	108.047	418.144	143.7	197.641	385.85	147.531	444.268	317.774	72.449	ENSG00000214870
AC004540.2	238.526	271.131	264.032	490.657	158.664	297.331	231.056	101.451	132.65	128.949	123.806	208.727	268.039	179.909	ENSG00000225792
AC004593.2	45.5682	143.099	71.5278	47.9761	30.1082	69.685	83.0208	86.4456	37.1748	70.7177	105.736	96.4343	67.322	92.6043	ENSG00000285081
AC004623.1	26.039	32.6182	46.4466	63.3284	38.9635	37.0904	55.6416	54.543	68.1538	90.3615	56.0402	70.2192	42.2019	73.222	ENSG00000279488
AC004687.2	6.50975	0	43.6598	74.8426	24.795	89.9161	107.75	50.4266	40.2727	22.5904	17.9752	81.4542	41.1971	25.8431	ENSG00000285897
AC004706.3	92.2214	81.0195	48.3045	58.5308	135.487	165.221	355.929	99.824	79.5127	118.845	46.5239	185.379	180.865	34.4574	ENSG00000282936
AC004803.1	246.344	274.829	278.981	295.128	251.274	381.398	336.651	184.816	222.005	391.282	339.071	378.679	382.146	346.268	ENSG00000250132
AC004812.2	317.893	375.636	382.72	335.832	300.196	337.185	313.536	235.667	357.291	405.645	304.52	321.136	406.947	458.714	ENSG00000277283
AC004816.1	740.075	577.544	627.199	480.101	611.81	469.718	537.117	518.422	511.11	584.606	518.586	523.327	541.496	604.435	ENSG00000259153
AC004877.1	42.3133	23.1484	31.5837	24.9475	39.8491	79.8005	61.824	29.8443	11.359	77.593	52.8681	18.7251	99.4758	7.53756	ENSG00000273419
AC004890.2	65.7176	203.871	101.397	74.189	150.19	24.896	147.401	98.9942	44.3394	65.4876	177.606	141.622	249.586	184.536	ENSG00000244560
AC004938.2	43.3983	59.9755	57.5938	54.6927	30.9937	93.2879	55.6416	19.5532	36.1422	64.8245	49.696	33.7052	92.4422	46.3021	ENSG00000287574
AC004943.2	43.917	78.4416	81.5127	58.9403	52.0348	41.0162	90.2294	128.383	66.8564	70.6633	100.8	67.1335	62.987	71.138	ENSG00000259768
AC004947.2	469.787	87.3327	92.8932	331.994	236.438	83.1724	423.936	163.629	160.058	232.779	106.794	484.044	276.322	31.227	ENSG00000280255
AC004951.4	61.8426	125.212	116.117	95.9521	77.0415	71.9329	81.2544	66.8924	73.3169	80.5396	64.4991	67.4104	167.803	51.6861	ENSG00000273432
AC004980.1	383.155	408.33	466.515	546.785	845.314	809.084	835.084	505.588	535.56	892.422	391.183	481.164	1046.22	698.956	ENSG00000205485
AC004982.1	78.1169	110.481	33.4416	67.1665	35.4214	35.9664	27.3792	15.4367	43.3706	25.5369	77.1874	59.9204	40.1923	55.9933	ENSG00000272732
AC004982.2	64.8882	51.3443	65.9764	33.4743	63.19	57.719	63.356	31.0689	69.9078	38.4697	42.72	54.8179	57.3751	27.5828	ENSG00000272894
AC004987.2	84.6267	144.152	140.269	124.738	115.12	75.3047	131.597	134.814	111.524	228.85	120.539	155.418	119.572	108.756	ENSG00000233225
AC005041.1	264.73	169.404	139.34	321.44	216.956	143.866	203.136	117.319	259.191	130.631	136.4	162.908	230.101	159.366	ENSG00000159239
AC005041.5	148.639	163.091	79.8882	132.414	118.662	83.1724	58.2912	97.7658	145.601	144.382	80.3595	139.502	87.4182	170.133	ENSG00000286883
AC005052.1	31.4638	28.4094	25.0812	107.466	99.1799	139.37	119.232	51.4557	50.599	93.3081	80.3595	59.9204	104.5	85.0667	ENSG00000279601
AC005062.1	446.276	313.912	119.901	256.78	129.9	554.779	314.265	14.2802	198.56	178.152	72.3129	201.371	226.074	447.187	ENSG00000243004
AC005070.3	124.77	114.69	112.401	39.3404	63.7585	47.2059	68.0064	60.7177	60.9253	46.1629	56.0402	80.518	60.2884	34.4574	ENSG00000272918
AC005224.3	43.3983	649.208	326.984	273.464	366.611	832.848	986.534	519.702	549.361	1180.59	1438.01	606.694	957.58	648.23	ENSG00000266709
AC005225.4	110.666	71.5497	85.4617	50.8546	44.2767	61.8173	74.1888	50.4266	55.7622	69.7355	49.696	95.4981	65.3124	66.7612	ENSG00000279026
AC005229.4	224.586	256.737	143.984	262.909	169.137	200.063	113.05	134.814	265.387	137.507	166.006	137.63	146.702	151.828	ENSG00000273314
AC005253.1	17.3593	17.8874	67.812	56.6117	57.5598	70.8089	95.3855	46.3101	83.6433	50.0917	52.8681	76.773	59.2836	48.4557	ENSG00000268030
AC005261.1	2472.62	2405.33	1777.05	1897.93	1153.85	1611.75	980.351	1212.3	1666.67	1414.35	2087.23	1627.21	1647.88	2152.51	ENSG00000268205
AC005261.3	13.0195	204.127	116.117	128.576	0.885535	64.0652	12.3648	55.5721	1.03263	0.98219	39.1224	5.61753	134.644	10.7679	ENSG00000268713
AC005324.4	33.2497	22.0215	0	11.4753	88.8543	136.336	15.1837	29.2119	0	53.5932	47.4204	58.6115	23.2828	42.6578	ENSG00000255104
AC005329.1	52.4639	75.4559	52.7376	52.5629	27.9362	57.3172	85.2323	46.1251	67.5236	90.0005	48.4444	77.3988	42.0333	31.1023	ENSG00000248015
AC005330.1	211.567	189.396	177.426	341.59	359.527	316.954	52.1088	190.386	222.016	0	65.5565	213.466	92.4422	4.30718	ENSG00000267372
AC005332.3	126.94	74.7063	100.325	96.9116	155.854	51.7017	81.2544	102.911	109.459	78.5752	98.3347	71.1554	62.298	121.678	ENSG00000274561
AC005332.4	618.426	568.189	529.491	473.044	417.972	370.904	435.417	300.501	361.422	484.22	362.675	520.558	387.855	592.237	ENSG00000274712
AC005332.5	444.833	404.045	355.781	181.349	541.062	388.887	428.352	450.752	491.533	379.125	369.019	389.482	434.076	670.843	ENSG00000277476
AC005332.6	1380.07	1226.87	1200.18	947.047	1558.54	1253.21	1179.95	1439.73	1086.33	978.261	1281.52	1050.48	993.753	1095.1	ENSG00000278730
AC005393.1	82.4568	71.5497	39.0151	33.5832	32.7648	37.0904	64.4736	40.1354	62.9906	37.3232	31.7209	63.6654	45.2163	76.4524	ENSG00000276445
AC005498.3	114.629	108.866	116.577	40.4598	122.689	44.0081	101.841	81.469	103.421	64.9851	45.6168	110.787	71.6244	44.2469	ENSG00000269696
AC005519.1	85.7117	88.3849	61.3095	83.4783	70.8428	71.9329	99.8015	66.8924	82.6106	71.6999	68.7285	113.287	101.485	52.7629	ENSG00000258559
AC005520.1	238.691	217.806	658.613	207.257	60.2164	283.236	550.233	371.51	479.142	366.357	206.186	131.076	488.336	68.9148	ENSG00000258653
AC005538.2	6.50975	129.421	65.9542	71.9641	93.8667	21.3551	0.8832	139.959	90.8717	71.6999	93.0479	0.936256	1.00481	85.0667	ENSG00000279809
AC005562.1	234.592	119.719	254.951	189.571	367.095	244.499	175.438	236.327	132.04	152.905	256.451	136.293	164.986	163.879	ENSG00000214719
AC005586.1	18.4443	14.7308	40.873	21.1095	30.1082	23.603	76.8384	39.1063	18.5874	98.219	46.5239	61.7929	46.2211	35.5342	ENSG00000240449
AC005606.2	109.874	170.081	90.3899	122.592	103.472	41.2111	72.976	85.6122	122.674	39.5315	75.5045	30.4672	57.206	53.1255	ENSG00000261790
AC005609.5	402.371	276.415	279.916	129.876	646.687	206.134	193.664	231.025	279.171	310.06	200.899	222.342	250.945	154.782	ENSG00000279726
AC005618.1	50.993	83.1239	42.7309	49.8951	68.1862	42.7101	43.2768	28.8152	100.165	95.2724	37.0077	67.4104	53.2547	69.9916	ENSG00000272070
AC005670.3	1073.07	723.62	955.294	1066.02	1443.26	951.366	1765.88	915.531	792.326	990.513	860.99	1341.98	1079.23	619.737	ENSG00000262879
AC005674.2	59.6727	68.3931	43.6598	65.2474	77.0415	37.0904	34.4448	17.4949	72.2843	26.5191	25.3767	40.259	46.2211	43.0718	ENSG00000261490
AC005696.4	493.656	820.717	618.669	496.072	620.76	720.453	585.561	634.963	667.081	716.017	759.186	742.451	689.297	965.884	ENSG00000277200
AC005726.1	54.0764	98.5942	52.7817	109.996	76.3078	52.9609	78.8059	90.7744	139.994	85.6692	82.2135	155.712	97.7156	56.1366	ENSG00000258472
AC005730.2	30.3788	33.6704	23.2233	53.7332	53.1321	73.0568	79.488	31.9025	24.7832	53.0383	52.8681	52.4303	67.322	51.6861	ENSG00000261033
AC005775.1	27.1239	31.566	15.7918	47.9761	31.8793	64.0652	30.0288	50.4266	19.62	56.967	51.8107	43.0678	105.505	61.3773	ENSG00000266933
AC005829.2	64.0125	0	112.401	102.669	0.885535	4.4958	2.6496	56.6013	114.622	3.92876	2.11472	226.574	109.524	1.07679	ENSG00000262539
AC005833.1	311.519	237.61	210.575	514.407	74.1396	292.903	110.518	116.044	230.018	221.543	262.887	413.421	113.135	152.214	ENSG00000255639
AC005839.1	58.5877	79.9673	55.7359	47.0165	33.6503	24.7269	41.5104	42.1937	17.5548	34.3767	38.065	42.1315	40.1923	53.8397	ENSG00000279089
AC005908.3	318.529	315.757	327.872	391.347	274.412	242.763	506.004	132.232	180.908	526.688	303.322	261.927	303.556	285.466	ENSG00000287243
AC005912.1	567.433	558.719	274.964	224.528	61.1019	276.492	274.675	73.0671	67.1211	54.0205	78.2448	82.3905	278.331	297.195	ENSG00000227081
AC005943.1	437.238	0	0	0	88.5535	100.032	72.4224	0	56.7948	47.1451	0	38.3865	95.4566	54.9165	ENSG00000267059
AC005972.3	39.593	52.8035	73.1112	51.0794	72.9327	86.2759	43.4547	112.434	35.8148	46.8325	73.4751	87.6374	29.9869	29.8584	ENSG00000283538
AC006001.3	944.921	635.725	801.453	875.692	659.345	605.092	604.677	853.066	686.715	670.332	448.16	641.64	692.718	932.757	ENSG00000229180
AC006030.1	365.631	572.397	1393.4	507.587	1170.68	1154.3	718.041	219.201	1239.16	1168.81	335.184	593.586	102.49	212.128	ENSG00000264324
AC006058.1	586.962	1082.71	793.308	857.812	723.482	1678.06	1245.31	1497.36	1688.35	1324.97	1440.13	1399.7	1720.23	1266.31	ENSG00000261786
AC006058.3	69.4373	89.4371	151.416	123.778	88.5535	294.475	204.019	82.3291	101.198	145.364	151.203	158.227	217.038	268.122	ENSG00000272121
AC006058.4	91.1364	119.951	93.8221	130.495	145.228	162.973	168.691	216.114	207.559	189.563	188.21	269.642	190.913	57.0701	ENSG00000280435
AC006064.6	32.5487	0	0	0	0	336.061	0	441.49	668.114	0	21.1472	0	0	0	ENSG00000285238
AC006115.2	21.2843	44.8915	74.1584	25.9193	12.3431	7.6548	14.2852	57.0762	60.4144	95.2606	48.809	8.72573	122.393	47.2865	ENSG00000286125
AC006116.11	46.6532	61.0277	115.188	81.5593	104.493	51.7017	74.1888	57.6304	129.079	156.168	83.5316	86.1355	68.3268	115.217	ENSG00000285996
AC006128.1	55.3328	115.742	117.045	118.021	143.457	60.6933	115.699	76.1544	144.569	155.186	160.719	233.128	210.005	165.826	ENSG00000279716
AC006130.3	47.7381	62.0799	65.0252	21.1095	23.9094	83.1724	79.488	61.7468	74.3496	92.3259	84.589	102.988	49.2355	27.9966	ENSG00000287766
AC006213.1	87.042	122.875	60.4965	69.6456	29.253	119.873	22.5071	45.1806	32.163	108.363	32.9333	110.459	209.384	17.2804	ENSG00000266921
AC006213.2	127.152	39.6037	81.7635	83.7304	69.4332	42.3042	0	65.8522	14.2958	51.1872	48.1653	70.6314	77.2812	42.9568	ENSG00000267058
AC006213.4	116.09	85.2283	59.4517	40.2999	34.5359	41.5862	44.16	13.3785	35.1095	31.4301	39.1224	29.9602	32.1538	77.5292	ENSG00000277806
AC006213.6	139.96	107.325	43.6598	47.9761	71.7283	82.0484	56.5248	75.1253	93.9696	24.5548	66.6138	71.1554	42.2019	72.1452	ENSG00000278917
AC006254.1	13.5945	38.6171	24.1103	144.172	18.2286	28.1661	55.6353	25.7895	77.3414	11.4277	96.7298	172.827	74.9172	86.7353	ENSG00000243696
AC006329.1	131.045	55.0086	61.9612	27.6763	42.7844	66.8645	35.6422	11.0854	10.6396	34.3931	24.78	13.8459	29.5715	15.5295	ENSG00000232445
AC006333.2	495.826	390.367	388.294	431.785	249.721	237.154	332.966	224.347	274.68	309.39	314.037	250.917	265.269	394.107	ENSG00000272686
AC006435.2	14.8606	110.135	59.1272	24.7862	59.4156	31.2091	82.3901	45.6507	128.933	58.7599	66.6828	127.851	77.6676	42.0342	ENSG00000263345
AC006449.5	162.744	190.448	211.797	199.58	188.619	150.609	180.173	108.057	131.144	154.204	145.916	239.681	167.803	165.826	ENSG00000277182
AC006449.6	39.0585	41.0358	52.0202	63.3284	37.1925	89.9161	58.2912	53.5139	42.338	72.6821	66.6138	55.2391	81.3893	91.5275	ENSG00000277969
AC006453.2	101.793	0	74.2068	85.4861	20.0048	142.052	8.72988	19.7369	33.8452	33.1806	1.69189	31.0836	23.53	1.3312	ENSG00000283196
AC006460.2	29.3426	54.4377	53.1766	32.8542	116.245	61.9873	131.293	51.398	75.4382	37.5417	36.7989	55.9787	118.9	11.9476	ENSG00000284052
AC006504.1	5.42479	58.9233	38.0862	13.4333	10.6264	59.5694	26.496	36.019	26.8485	60.8958	56.0402	15.9163	57.274	204.591	ENSG00000261770
AC006504.3	93.3064	48.4013	48.3045	77.7212	27.4516	43.8341	29.1456	46.3101	48.5337	24.5548	29.6061	18.7251	51.2451	19.3823	ENSG00000267264
AC006504.5	372.697	281.541	366.507	241.487	201.583	244.375	289.909	369.119	275.595	300.014	295.292	148.824	268.993	368.983	ENSG00000267575
AC006504.7	101.986	93.6459	52.0202	66.207	54.9032	97.7837	68.0064	82.3291	105.329	65.8067	64.4991	20.5976	86.4133	50.6093	ENSG00000281468
AC006538.1	108.496	164.143	158.847	190.945	163.824	450.704	410.688	185.24	283.974	308.408	207.243	229.383	419.004	421.026	ENSG00000261342
AC006963.1	103.071	109.429	118.903	184.228	62.873	49.4538	39.744	110.115	103.263	106.077	71.9006	78.6455	48.2307	93.6811	ENSG00000279587
AC006978.1	103.071	95.7503	105.898	175.592	100.951	77.5526	104.218	126.581	73.3169	112.952	135.342	95.4981	83.3989	142.137	ENSG00000235859
AC007191.1	15.1894	42.088	20.4365	61.4094	74.3849	43.8341	45.0432	33.9608	61.958	51.0739	65.5565	52.4303	32.1538	21.5359	ENSG00000279407
AC007222.2	3.25487	76.8107	86.3907	20.1499	123.975	76.4287	143.962	62.7759	99.1328	139.471	94.1052	63.6654	123.591	142.137	ENSG00000287340
AC007285.1	94.9665	61.908	44.3746	44.0847	20.7188	14.6983	50.3652	57.9552	52.1885	40.501	51.1842	50.6093	59.2052	66.8936	ENSG00000227014
AC007292.1	72.6922	64.1843	84.5328	97.8712	90.3246	96.6598	64.4736	54.543	76.4148	51.0739	63.4417	60.8566	79.3797	100.142	ENSG00000267980
AC007318.1	560.923	673.409	734.785	802.16	657.952	639.528	673.881	760.515	1015.08	635.477	756.014	594.522	548.624	927.12	ENSG00000172974
AC007318.2	252.683	278.714	266.484	259.925	266.429	386.489	369.901	271.576	103.79	331.843	324.465	301.347	241.154	367.031	ENSG00000273763
AC007342.7	218.076	130.473	150.487	115.143	108.921	69.685	94.5023	68.9506	81.578	151.257	143.801	99.2431	88.423	75.3756	ENSG00000279722
AC007375.3	60.7576	29.4616	58.5227	54.6927	96.5233	55.0736	114.816	53.5139	66.0885	118.845	38.065	64.6016	75.3605	44.1486	ENSG00000269883
AC007383.2	71.0763	72.5556	109.04	113.78	113.566	154.16	164.11	115.493	137.82	138.576	74.3304	153.815	211.16	143.936	ENSG00000227946
AC007405.3	501.919	225.115	231.828	269.394	275.618	228.369	184.338	210.248	240.008	228.92	235.34	249.268	191.293	289.555	ENSG00000239467
AC007406.5	467.617	462.968	269.39	326.237	275.401	278.74	253.478	244.929	312.888	210.189	304.52	365.14	244.168	259.507	ENSG00000261799
AC007485.2	496.911	402.993	387.365	439.461	299.311	406.87	334.733	367.394	376.911	344.749	445.149	409.144	347.663	519.015	ENSG00000279059
AC007541.1	78.1169	79.9673	100.325	57.5713	46.0478	57.3215	88.32	102.911	42.338	65.8067	45.4666	77.7092	74.3557	109.833	ENSG00000260329
AC007566.1	339.068	503.824	525.46	404.241	424.492	413.045	411.958	341.304	427.288	500.456	547.978	484.585	570.158	301.425	ENSG00000244055
AC007614.1	215.271	160.636	139.828	275.475	185.004	200.251	280.958	130.852	189.592	241.073	123.073	181.395	270.452	112.272	ENSG00000279249
AC007663.4	46.6532	39.9836	65.9542	32.6237	31.8793	30.3467	45.9264	44.2519	34.0769	54.0205	47.5813	35.5777	23.1105	30.1502	ENSG00000273343
AC007686.3	70.5222	53.6623	76.1724	48.9356	40.7346	37.0904	73.3056	29.8443	75.3822	83.4862	78.2448	53.3666	79.3797	44.1486	ENSG00000273729
AC007731.4	54.2479	41.0358	58.5227	45.0975	70.8428	52.8257	89.2032	36.019	65.0559	58.9314	52.8681	57.1116	65.3124	43.0718	ENSG00000277971
AC007743.1	140.824	76.0596	158.956	161.247	178.885	149.044	261.934	124.825	120.908	186.11	137.158	118.025	264.265	68.2805	ENSG00000233251
AC007744.1	960.188	536.623	891.775	488.396	340.045	844.087	1003.31	561.896	448.163	584.403	694.687	398.845	1359.5	423.18	ENSG00000271894
AC007842.1	78.1169	94.6981	87.3196	80.5998	62.873	25.8509	42.3936	102.911	85.7085	70.7177	66.6138	112.351	85.4085	31.227	ENSG00000269069
AC007969.1	107.411	117.847	183	177.511	92.0956	169.717	244.646	109.086	201.363	134.56	109.966	114.223	170.817	243.355	ENSG00000233762
AC007996.1	195.292	124.16	135.624	127.616	83.2403	106.775	96.2687	129.668	107.394	115.898	206.186	216.275	103.495	174.441	ENSG00000277534
AC008038.1	3474.03	4789.62	5837.41	3915.81	3363.26	2968.35	2512.7	3732.6	3566.71	2999.61	4580.49	4266.52	2468.81	5730.7	ENSG00000283041
AC008074.2	103.071	46.2968	57.5938	71.9641	32.7648	20.2311	35.328	54.543	35.1095	52.0561	44.4092	37.4502	38.1826	58.1469	ENSG00000260101
AC008105.1	79.9479	160.955	72.2796	60.2828	85.9164	121.224	164.189	85.1834	106.594	110.129	93.1186	57.6161	123.032	83.2984	ENSG00000233175
AC008124.1	2087.46	1805.58	1947.97	1908.49	1779.04	1549.93	2094.95	1505.59	1824.66	1584.27	1810.2	1660.92	2081.96	2086.83	ENSG00000273015
AC008267.5	67.1556	61.1662	57.586	111.038	70.892	59.3247	88.3438	42.1947	69.4675	68.2398	53.8147	49.7948	95.4789	67.2387	ENSG00000237310
AC008269.1	80.4911	53.4102	56.0777	27.1628	42.5923	53.7607	71.3165	57.4299	86.6894	74.5726	71.2188	54.8362	78.4683	92.499	ENSG00000229321
AC008393.1	129.11	78.9151	130.979	121.859	160.282	105.651	93.6191	48.3683	61.958	169.919	81.4169	103.924	102.49	75.3756	ENSG00000245317
AC008397.2	167.083	196.762	175.568	155.442	185.962	0	188.121	0	163.156	0	376.421	390.419	0	310.117	ENSG00000285188
AC008429.2	90.0515	62.0799	68.741	118.981	58.4453	62.9412	29.1456	72.038	95.0022	49.1095	48.6387	67.4104	24.1154	77.5292	ENSG00000253785
AC008443.1	79.287	204.82	172.177	31.649	137.866	151.109	173.023	209.16	197.709	192.874	159.193	245.338	392.103	127.932	ENSG00000233937
AC008537.3	70.5222	99.9591	71.5278	57.5713	69.9573	34.8425	31.7952	48.3683	45.4358	68.7533	100.449	79.5817	43.2067	65.6844	ENSG00000279108
AC008543.1	53.9263	131.587	74.5844	54.1478	76.648	69.8305	43.054	31.4773	32.572	38.9689	75.1758	43.8506	63.3886	55.579	ENSG00000197332
AC008555.1	185.528	112.586	167.208	47.9761	160.282	112.395	134.246	139.959	157.993	197.42	201.956	74.9005	167.803	131.369	ENSG00000261754
AC008555.7	161.659	198.866	159.776	57.5713	117.776	146.114	97.1519	111.144	98.1001	130.631	233.677	174.144	109.524	198.13	ENSG00000280106
AC008608.2	26.039	57.8711	62.2384	68.126	50.4755	33.7185	58.2912	41.1646	68.1538	49.1095	45.4666	68.3467	59.2836	130.292	ENSG00000271737
AC008750.8	0	6.31321	13.934	26.8666	79.6981	138.246	136.013	75.1253	69.1864	127.685	47.5813	64.6016	166.798	164.749	ENSG00000269403
AC008764.6	70.5222	82.0717	66.8831	53.7332	79.6981	40.4622	52.992	50.4266	47.5011	68.7533	57.0976	87.0718	83.3989	64.6076	ENSG00000269399
AC008771.1	52.9563	307.156	53.3902	30.178	59.4583	78.6211	52.7987	68.635	50.2782	45.7053	22.7993	41.8196	65.2659	39.3714	ENSG00000249042
AC008808.2	104.156	81.0195	110.543	202.459	117.776	167.469	79.488	149.221	168.319	60.8958	64.4991	165.717	92.4422	109.833	ENSG00000250360
AC008875.3	37.4644	19.1228	81.1551	64.4789	57.9376	64.1382	213.456	38.3416	24.5085	69.6166	165.864	25.5234	105.61	97.8487	ENSG00000287263
AC008878.1	291.545	26.2547	0	293.762	94.3071	203.865	151.721	22.7157	1345.8	1922.91	734.377	944.347	0	1533.56	ENSG00000267952
AC008894.3	125.855	168.352	164.421	165.997	165.595	159.601	228.749	56.6013	162.123	257.334	232.62	244.363	173.832	250.893	ENSG00000279198
AC008897.3	83.5417	153.621	50.1623	41.2594	87.668	35.9664	38.8608	66.8924	85.7085	33.3945	89.8758	70.2192	25.1202	123.831	ENSG00000271815
AC008966.1	64.8219	52.7497	84.5128	89.5548	55.7622	153.148	44.0084	107.378	52.3621	55.957	60.8968	110.165	84.2215	54.4055	ENSG00000247796
AC008969.1	1336.54	1487.84	1664.99	1215.8	1569.03	825.33	1620.53	1085.79	1192.34	1509.92	1427.91	1413.71	1629.41	1154.51	ENSG00000176593
AC009021.2	50.993	37.8792	62.2384	31.6642	25.6805	28.0988	43.2768	17.4949	52.6643	61.878	38.065	89.8805	76.3653	43.0718	ENSG00000260973
AC009022.1	343.529	269.971	453.363	485.265	328.814	158.908	244.902	258.265	434.714	275.884	323.218	498.826	345.139	297.863	ENSG00000196696
AC009041.2	552.7	1129.47	551.163	734.478	392.054	977.291	1115.85	669.6	834.739	869.678	1075.43	886.64	731.057	1395.51	ENSG00000260807
AC009053.1	74.279	48.2345	81.8352	94.6695	61.6118	32.4275	68.1832	79.4968	70.014	67.1117	38.4462	143.137	105.178	16.0845	ENSG00000214331
AC009065.4	30.9071	18.5098	31.893	73.6906	33.7835	43.0006	51.7315	18.6889	40.3642	83.7703	52.2745	46.4176	95.7515	17.7681	ENSG00000260778
AC009107.2	33.2119	96.6276	41.2777	80.5365	356.235	370.692	286.237	36.5835	191.7	408.317	247.452	190.45	76.3998	17.0127	ENSG00000260927
AC009113.1	263.645	225.171	235.949	251.395	131.945	118.015	151.91	177.008	132.177	186.616	164.948	205.976	140.673	107.679	ENSG00000259877
AC009118.3	78.1169	109.429	67.812	75.8022	74.3849	69.685	45.0432	51.4557	113.59	88.3971	95.1626	96.4343	110.529	96.9115	ENSG00000276259
AC009120.2	196.485	199.452	181.673	136.337	71.2337	129.352	87.39	172.857	245.745	142.457	220.208	277.019	165.666	120.223	ENSG00000259972
AC009126.1	201.771	77.3051	182.845	117.398	269.471	85.6163	208.21	160.44	147.87	224.305	179.83	275.095	104.552	196.296	ENSG00000247121
AC009133.1	49.0786	19.4088	45.7426	40.1343	43.5476	220.852	103.004	55.9284	53.718	41.0616	45.1672	73.4336	396.424	121.584	ENSG00000238045
AC009163.3	0	0	80.8171	81.5593	102.722	79.8005	83.0208	57.6304	82.6106	0	67.6712	43.0678	90.4326	0	ENSG00000260092
AC009163.7	136.705	167.3	131.908	118.981	108.035	115.767	133.363	101.882	93.9696	137.507	135.342	140.438	107.514	105.526	ENSG00000274220
AC009244.1	42.3133	58.9233	37.1573	31.6642	52.2466	67.4371	75.9552	46.3101	47.5011	30.4479	22.2046	20.5976	50.2403	33.3806	ENSG00000238072
AC009245.1	124.77	180.979	181.142	227.407	97.4088	98.9077	116.582	122.465	108.426	120.809	191.383	111.414	131.63	265.968	ENSG00000230383
AC009283.1	50.993	30.5138	25.0812	33.5832	46.9333	50.5778	52.992	29.8443	16.5221	55.0026	30.6635	39.3227	66.3172	46.3021	ENSG00000273576
AC009299.2	225.671	424.037	413.375	256.192	510.068	693.478	928.243	728.613	914.913	751.375	660.851	837.949	1172.61	932.504	ENSG00000232320
AC009303.4	100.901	166.248	204.365	125.697	170.023	121.387	149.261	165.687	181.743	138.489	154.375	103.924	160.769	135.676	ENSG00000279227
AC009403.1	26.2184	83.5059	96.6598	67.0771	44.611	57.301	70.8771	59.5022	72.1933	70.7639	85.2563	50.0798	58.9722	55.7641	ENSG00000216895
AC009403.2	16.4947	12.9564	6.23917	18.0912	6.93898	19.4172	108.093	12.6721	23.1189	103.563	92.0795	28.7351	91.4925	67.9058	ENSG00000283128
AC009404.1	91.9669	77.9558	99.9723	44.1456	54.9069	129.485	200.363	58.2695	43.351	91.503	93.4495	70.5952	62.8164	13.3487	ENSG00000236255
AC009407.1	60.7576	81.0195	48.3045	54.6927	22.1384	39.3383	60.0576	42.1937	43.3706	33.3945	44.4092	39.3227	54.2595	77.5292	ENSG00000261829
AC009412.1	1891.53	1673.48	1593.51	1167.85	1287.18	1650.56	1514.5	1569.51	1265.58	1676.71	1178.58	1258.09	1238.52	1239.07	ENSG00000286075
AC009487.2	185.528	147.308	151.416	116.102	211.643	91.04	94.5023	171.862	129.079	143.4	130.056	145.12	111.534	75.3756	ENSG00000226121
AC009506.1	40.1434	42.088	40.873	82.5188	56.6742	73.0568	56.5248	28.8152	58.8601	45.1807	48.6387	47.749	64.3076	49.5325	ENSG00000224152
AC009533.1	19.5292	0	4.64466	56.6117	73.4994	119.139	131.597	9.26202	20.6527	114.916	56.0402	139.502	110.529	30.1502	ENSG00000111788
AC009549.1	156.234	98.9069	165.35	63.3284	119.547	134.874	108.634	129.668	133.21	89.3793	77.1874	112.351	61.2932	164.749	ENSG00000270607
AC009690.1	926.554	692.348	243.38	342.549	897.047	293.351	333.849	449.723	841.596	157.15	505.419	904.423	335.605	419.95	ENSG00000260729
AC009690.2	64.0125	95.7503	27.868	80.5998	35.4214	21.3551	50.3424	52.4848	107.394	32.4123	54.9828	58.9841	64.3076	99.065	ENSG00000261460
AC009779.2	90.0515	84.1761	99.3957	93.0735	93.8667	185.452	202.253	99.824	190.004	108.041	121.597	173.207	174.836	164.749	ENSG00000258056
AC009779.3	341.357	400.372	345.819	326.172	285.535	339.349	361.795	175.971	189.69	365.751	184.934	211.323	377.627	174.187	ENSG00000258311
AC009802.1	75.947	63.1321	69.6699	53.7332	38.9635	75.3047	87.4368	76.1544	81.578	74.6464	35.9503	86.1355	74.3557	48.4557	ENSG00000283667
AC009812.1	375.395	314.608	237.807	280.18	190.39	150.609	162.509	124.523	220.983	120.809	138.514	138.566	173.832	223.973	ENSG00000251867
AC009812.3	79.2019	65.2365	91.9643	83.4783	38.9635	32.5946	90.0864	51.4557	58.8601	67.7711	49.696	73.0279	58.2788	40.9182	ENSG00000254162
AC009812.4	207.227	299.877	173.71	142.009	72.6139	148.362	127.181	102.911	154.895	134.56	183.981	124.522	221.057	159.366	ENSG00000260317
AC009831.1	21.6992	28.4094	26.0101	34.5428	32.7648	68.561	59.1744	40.1354	34.0769	35.3588	24.3193	45.8765	111.534	50.6093	ENSG00000263823
AC009902.3	59.6727	54.7145	68.741	28.7856	25.6805	88.7921	53.8752	33.9608	48.5337	64.8245	42.2945	21.5339	48.2307	54.9165	ENSG00000272425
AC010132.4	90.0515	52.6101	55.7359	41.2594	23.0239	50.5778	56.5248	49.3975	40.2727	31.4301	19.0325	58.9841	25.1202	48.4557	ENSG00000261019
AC010168.2	486.061	351.435	382.72	235.083	290.455	167.469	275.558	194.503	223.049	258.316	323.553	284.622	290.389	161.519	ENSG00000261324
AC010186.2	73.7045	169.532	74.0464	71.2815	134.518	69.9907	86.3842	84.4757	114.929	95.4513	131.688	104.238	178.401	54.8625	ENSG00000256594
AC010186.3	108.496	84.1761	95.68	125.697	126.631	73.0568	72.4224	94.6785	80.5454	72.6821	84.589	95.4981	97.4662	89.3739	ENSG00000257027
AC010245.2	36.8886	122.055	76.1724	32.6237	16.8252	64.0652	43.2768	19.5532	52.6643	50.0917	76.1301	35.5777	39.1874	32.3038	ENSG00000272040
AC010247.2	758.385	1173.2	1523.45	1463.27	1096.29	1726.39	1731.95	1094.98	933.5	1867.14	1163.1	1567.29	1307.25	1775.63	ENSG00000259436
AC010326.3	103.071	114.69	85.4617	88.2759	79.6981	92.164	77.7216	75.1253	140.438	81.5218	122.654	108.606	119.572	150.751	ENSG00000269867
AC010326.4	95.2559	133.48	81.9461	88.9444	118.956	109.212	127.326	102.627	82.0415	83.6523	216.745	153.706	76.5486	154.319	ENSG00000270804
AC010327.6	80.2869	122.055	100.325	157.361	156.74	131.502	209.318	126.581	122.883	192.509	155.432	221.893	187.899	173.364	ENSG00000276570
AC010327.7	6.50975	23.1484	21.3654	65.2474	27.4516	48.3299	80.3712	69.9797	45.4358	50.0917	70.8433	39.3227	76.3653	37.6878	ENSG00000286230
AC010343.1	75.947	30.5138	105.898	56.6117	41.6201	296.723	329.433	48.3683	64.0232	42.2342	42.2945	29.9602	293.403	65.6844	ENSG00000240376
AC010422.8	1717.49	2443.21	2707.84	3043.6	2574.25	2397.39	2684.93	1977.96	2301.74	2340.56	1314.3	2437.07	3019.44	2570.31	ENSG00000285589
AC010478.1	3072.42	2121.32	2567.16	1962.98	2183.25	2874.07	1426.97	3152.89	2339	1483.75	2114.58	3212.71	1244.64	1638.54	ENSG00000259663
AC010487.1	81.3718	48.4013	52.9491	71.9641	45.1623	35.9664	50.3424	33.9608	37.1748	56.967	67.6712	53.3666	48.2307	13.9983	ENSG00000268225
AC010501.2	70.5222	111.533	105.898	110.345	87.668	61.8173	104.218	75.1253	64.0232	151.257	100.449	121.713	83.3989	82.9131	ENSG00000271714
AC010538.1	168.168	133.63	99.3957	205.338	149.655	107.899	82.1376	103.94	146.634	117.863	114.195	121.713	152.731	148.598	ENSG00000275734
AC010547.4	6.83714	627.874	571.784	456.882	636.969	329.907	45.6464	53.8988	439.987	473.558	448.412	195.046	119.116	539.096	ENSG00000261611
AC010615.1	251.71	121.003	196.005	161.2	139.029	175.336	98.9183	110.115	105.329	183.67	151.203	172.271	142.683	121.678	ENSG00000213976
AC010615.2	0	210.556	359.02	0	3.92064	163.693	275.386	296.966	245.718	362.207	76.3075	368.202	162.335	143.834	ENSG00000268119
AC010616.1	0	154.674	0	83.4783	0	303.467	232.281	0	116.688	0	0	155.418	164.788	0	ENSG00000285505
AC010624.2	59.6727	92.5937	40.873	17.2714	57.5598	198.939	242.88	99.824	74.3496	48.1273	94.1052	95.4981	158.759	132.446	ENSG00000267890
AC010642.2	607.788	576.379	605.535	677.175	650.432	1324.52	1177.01	646.706	954.712	631.722	619.457	513.571	1230.98	1031.7	ENSG00000283103
AC010729.2	119.533	0	84.5033	131.899	53.7037	103.38	65.1671	32.2457	97.2887	84.3843	85.4989	59.789	111.718	113.191	ENSG00000242540
AC010733.2	279.919	47.349	187.644	166.957	22.1384	44.958	37.9776	13.3785	219.951	7.85752	17.9752	19.6614	15.0721	125.985	ENSG00000267520
AC010834.3	57.5028	77.8629	51.0913	23.988	34.5359	22.479	30.0288	31.9025	25.8158	44.1986	53.9255	58.0479	46.2211	67.838	ENSG00000253854
AC010864.1	81.3718	113.638	145.842	177.511	123.975	135.998	100.685	92.6202	157.993	94.2903	91.9905	173.207	180.865	125.985	ENSG00000273008
AC010931.2	108.934	1034.81	886.14	415.561	493.811	780.437	1923.5	827.89	539.196	1852.8	1205.22	785.782	1378.87	1877.43	ENSG00000248540
AC010969.2	380.82	204.127	237.807	183.269	233.781	267.5	175.757	117.319	141.471	189.563	209.358	214.403	180.865	220.743	ENSG00000269973
AC010975.1	81.5932	70.9085	100.023	119.693	55.3524	37.323	44.9142	54.276	42.5635	32.8729	53.7004	47.5498	34.348	83.1496	ENSG00000229385
AC010980.1	872.306	1207.93	924.287	226.447	187.733	819.36	612.94	517.644	554.524	711.106	1054.19	731.216	948.537	1087.56	ENSG00000267034
AC011008.2	900.515	804.934	505.339	510.465	492.357	452.952	458.381	624.672	720.778	373.232	712.662	548.646	476.278	573.931	ENSG00000280294
AC011199.1	48.8231	92.5937	46.4466	38.3808	46.0478	42.7101	70.656	22.6405	58.8601	64.8245	29.6061	38.3865	66.3172	85.0667	ENSG00000280053
AC011330.1	236.521	281.99	312.121	279.221	295.769	233.782	305.587	350.928	337.671	354.571	342.585	337.988	256.226	243.355	ENSG00000249839
AC011346.1	153.53	123.824	166.843	272.721	220.62	186.422	226.846	113.149	97.3144	274.763	137.538	143.909	264.194	124.045	ENSG00000247199
AC011445.1	212.652	199.918	249.883	216.852	321.449	176.46	211.085	270.657	313.92	294.657	297.119	224.701	177.851	180.901	ENSG00000268262
AC011447.7	41.2284	71.5497	51.0913	48.9356	30.9937	71.9329	67.1232	89.5329	79.5127	79.5574	89.8758	44.9403	65.3124	107.679	ENSG00000280079
AC011448.1	137.632	220.903	53.808	281.38	420.059	415.079	393.094	223.168	503.396	256.254	144.531	483.812	370.669	234.781	ENSG00000258674
AC011455.6	151.894	125.212	134.695	87.3164	127.517	61.8173	98.9183	58.6595	86.7412	89.3793	103.621	90.8168	103.495	137.83	ENSG00000287271
AC011476.3	34.4785	16.8546	58.7143	38.8149	44.3396	19.1999	27.0386	65.0232	59.2993	46.3253	72.9398	58.0856	36.1832	25.6879	ENSG00000267265
AC011477.2	160.574	127.316	69.6699	38.3808	45.1623	51.7017	73.3056	68.9506	93.9696	81.5218	89.8758	77.7092	98.471	78.606	ENSG00000267481
AC011477.3	55.3328	27.3572	47.3755	36.4618	68.1862	40.4622	50.3424	34.9899	44.4032	40.2698	69.7859	76.773	32.1538	62.454	ENSG00000267565
AC011497.2	49.9081	35.7748	54.807	49.8951	9.74088	48.3299	30.912	73.0671	42.338	67.7711	51.8107	47.749	45.2163	21.5359	ENSG00000269374
AC011503.2	34.7186	88.3849	70.5988	35.5023	0	58.4454	30.912	57.6304	60.9253	49.1095	56.0402	28.0877	42.2019	76.4524	ENSG00000269397
AC011504.1	167.083	168.352	272.177	183.269	176.221	167.469	148.378	156.425	152.83	195.456	151.203	227.51	129.62	170.133	ENSG00000280061
AC011511.1	174.426	159.933	400.046	184.177	273.514	359.2	419.946	299.812	407.489	245.948	261.681	492.838	607	471.4	ENSG00000167807
AC011603.2	14899.2	9087.85	14590.1	13541.4	9301.93	5692.45	2820.7	9116.56	9872.71	3243.67	9846.67	7023.79	2442.82	10862.5	ENSG00000258017
AC011815.1	10.8496	52.6101	69.6699	40.2999	28.3371	80.9245	65.3568	28.8152	62.9906	94.2903	25.3767	105.797	63.3028	44.1486	ENSG00000268573
AC011912.1	160.574	186.24	152.345	141.05	118.662	64.0652	137.779	161.571	142.503	181.705	180.809	153.546	100.481	93.6811	ENSG00000279145
AC011978.2	143.214	138.891	94.7511	75.8022	50.4755	67.4371	45.0432	71.0089	112.557	76.6108	79.3022	72.0917	90.4326	111.987	ENSG00000261542
AC012063.1	85.079	79.1674	63.4847	53.3924	94.2509	42.729	67.8872	76.3925	87.0675	74.1793	71.4625	84.2471	39.9794	57.529	ENSG00000227252
AC012074.1	77.0918	36.0291	60.6642	69.3239	86.0171	53.2026	87.8641	52.3559	51.3622	54.0705	61.3097	84.7576	97.9961	48.5967	ENSG00000235072
AC012085.1	509.93	429.298	486.76	440.42	555.23	677.742	486.643	536.168	469.848	524.49	493.788	394.164	410.966	617.003	ENSG00000186076
AC012123.1	19.5292	56.8189	39.0151	14.3928	46.9333	10.1156	107.75	10.2911	28.9137	202.331	95.1626	46.8128	125.601	32.3038	ENSG00000228835
AC012146.1	492.57	179.313	256.058	269.321	158.162	264.899	286.926	255.581	234.703	235.024	96.6359	234.259	371.394	460.077	ENSG00000234327
AC012213.1	95.8073	43.2725	45.4082	77.5758	45.3636	52.2627	79.2036	27.0391	64.3652	79.1778	53.997	88.9307	47.5707	63.9755	ENSG00000253477
AC012213.5	13.0195	101.011	54.807	40.2999	36.3069	70.8089	50.3424	122.465	19.62	70.7177	68.7285	18.7251	10.0481	0	ENSG00000285982
AC012306.2	126.94	176.77	143.056	248.516	191.276	155.105	181.939	209.939	148.699	218.046	203.014	194.741	175.841	237.971	ENSG00000272667
AC012306.3	97.6462	113.638	91.9643	80.5998	63.7585	55.0736	87.4368	86.4456	87.7738	64.8245	82.4742	68.3467	100.481	87.2203	ENSG00000286873
AC012313.1	136.605	213.932	208.051	220.046	227.56	221.662	250.221	197.245	212.847	244.933	173.965	184.27	156.633	176.803	ENSG00000232098
AC012313.2	65.0975	162.039	113.33	65.2474	88.5535	113.519	41.5104	100.853	117.72	59.9136	82.4742	122.649	76.3653	31.227	ENSG00000268049
AC012313.3	101.86	78.7315	95.2867	123.448	455.627	307.464	58.3497	110.036	95.152	90.504	291.244	119.64	181.687	23.4012	ENSG00000268230
AC012313.5	142.129	98.9069	192.289	156.402	139.915	176.46	119.232	227.434	131.144	188.581	179.752	137.63	171.822	97.9882	ENSG00000268912
AC012313.6	58.749	62.2508	124.591	114.497	78.0418	108.154	70.8505	92.3614	74.5543	99.7959	91.9273	116.415	71.5008	65.8653	ENSG00000269054
AC012313.8	56.4178	38.9314	65.9542	71.9641	116.891	28.0988	48.576	38.0772	27.8811	64.8245	82.4742	52.4303	46.2211	80.7595	ENSG00000269473
AC012349.1	19.5867	31.1208	23.6603	61.24	22.8612	21.7621	207.152	17.7119	10.3673	99.8596	21.2311	21.485	39.0062	43.2772	ENSG00000254254
AC012360.3	122.6	138.891	137.482	197.661	141.686	182.08	164.275	148.192	96.0349	187.598	153.318	124.522	215.029	160.442	ENSG00000272994
AC012368.1	223.837	415.265	374.125	207.2	45.6954	189.648	221.23	310.319	449.377	250.097	465.854	559.77	458.807	521.795	ENSG00000225889
AC012442.2	66.1824	19.9918	60.3806	48.9356	86.7824	41.5862	18.5472	33.9608	28.9137	30.4479	35.9503	32.769	46.2211	57.0701	ENSG00000243389
AC012467.2	1310.63	835.448	861.12	758.981	643.784	578.835	579.379	637.021	633.004	684.587	741.211	613.247	480.297	694.532	ENSG00000271976
AC012470.1	58.5877	95.7503	80.8171	113.223	44.2767	29.2227	30.912	33.9608	33.0443	38.3054	45.4666	99.2431	49.2355	50.6093	ENSG00000285587
AC012508.1	66.1824	95.7503	77.1014	138.171	134.601	66.3131	61.824	69.9797	53.6969	64.8245	85.6463	103.924	129.62	108.756	ENSG00000260163
AC012508.2	33.6337	83.1239	96.6089	89.2355	58.4453	43.8341	103.334	73.0671	87.7738	48.1273	38.065	59.9204	65.3124	152.905	ENSG00000260634
AC012513.3	1066.51	788.099	882.485	703.329	1061.76	401.25	775.449	1000.3	600.992	863.345	844.832	927.829	516.47	282.12	ENSG00000279348
AC012615.1	328.742	326.182	359.497	404.918	325.877	319.202	395.673	188.328	329.41	432.164	230.505	303.347	459.197	596.544	ENSG00000261526
AC012618.3	21.5734	44.8246	38.8057	35.0308	25.3741	36.3452	41.2897	46.977	36.6432	55.68	60.322	27.9898	50.3469	44.1797	ENSG00000234773
AC012640.2	53.1629	64.1843	51.0913	67.1665	35.4214	87.6682	105.984	46.3101	66.0885	77.593	61.327	58.0479	84.4037	121.678	ENSG00000259802
AC012645.1	486.061	146.256	98.4668	774.334	110.692	147.238	188.121	113.203	88.8064	175.812	161.776	137.63	162.779	228.28	ENSG00000250616
AC013489.1	82.8859	164.943	7.37312	255.129	220.524	54.6413	64.8437	3.06311	387.271	87.7032	71.3362	130.976	68.7874	133.543	ENSG00000173867
AC015802.6	35.8036	78.9151	32.5126	48.9356	38.078	42.7101	20.3136	32.9316	36.1422	52.0561	46.5239	75.8367	56.2692	30.1502	ENSG00000284526
AC015813.1	522.792	776.407	434.534	439.649	307.664	629.369	618.187	434.534	893.401	535.481	723.6	658.069	820.844	565.339	ENSG00000264112
AC015813.2	390.585	591.337	354.852	421.23	436.569	667.627	509.606	178.037	793.062	286.8	441.977	499.024	645.086	845.283	ENSG00000266086
AC015813.5	72.6922	56.8189	112.401	100.75	152.312	43.8341	98.9183	118.348	132.177	69.7355	99.392	62.7291	74.3557	87.2203	ENSG00000279069
AC015813.6	1265.06	1250.01	1197.39	1029.57	1162.71	1442.03	1111.95	1104.24	1200.95	1687.4	1476.08	1095.42	1586.59	1045.57	ENSG00000279207
AC015871.1	168.91	215.615	165.215	265.426	279.021	377.142	344.506	189.625	265.723	175.431	169.281	182.318	260.221	234.64	ENSG00000180953
AC015871.4	495.826	511.37	339.989	345.428	346.244	215.799	228.749	238.754	233.375	244.565	327.782	401.654	268.283	382.262	ENSG00000278600
AC015909.5	32.5487	27.3572	60.3806	35.5023	45.1623	50.5778	47.6928	50.4266	37.1748	20.626	30.6635	50.5578	41.1971	90.4507	ENSG00000279792
AC015922.2	87.8816	50.5057	60.3806	36.4618	70.8428	105.651	149.261	97.7658	66.0885	90.3615	93.0479	137.63	45.2163	96.9115	ENSG00000265519
AC015922.3	426.388	89.4371	279.609	173.673	217.842	246.145	264.077	196.561	159.025	218.046	317.209	217.211	148.711	281.043	ENSG00000276855
AC015961.1	111.751	73.6541	56.6649	110.345	41.6201	62.9412	85.6704	39.1063	51.6316	38.3054	123.711	49.6216	94.4518	103.372	ENSG00000267651
AC015967.1	26.039	77.8629	59.4517	19.1904	43.3912	22.479	23.8464	40.1354	45.4358	41.252	49.696	56.1753	30.1442	40.9182	ENSG00000274400
AC016026.1	482.806	1054.31	522.06	9.59521	4.42767	60.6933	5.2992	22.6405	402.727	5.89314	360.56	13.1076	10.0481	1092.95	ENSG00000093100
AC016044.1	271.098	914.472	866.118	350.021	1336.21	904.264	1097.89	753.411	1275.33	847.212	623.84	670.765	1215.33	806.665	ENSG00000259203
AC016065.1	292.549	316.138	340.691	293.601	297.092	335.941	385.982	238.244	289.491	391.614	222.042	401.462	472.38	486.341	ENSG00000246089
AC016394.1	32.6399	25.2191	43.6346	63.6497	9.87628	44.8605	30.9308	36.8894	47.9376	36.0114	24.2014	45.1993	50.8741	73.7751	ENSG00000227540
AC016397.2	14.1044	33.6704	148.629	53.7332	101.837	196.691	133.363	102.911	198.266	73.6643	40.1798	68.3467	110.529	132.446	ENSG00000279822
AC016582.2	53.4937	44.4674	43.8806	34.637	90.2504	36.7396	55.2752	24.4641	32.7303	68.5851	74.9481	23.9053	50.594	55.9353	ENSG00000267422
AC016582.3	0	627.708	414.137	0	182.602	375.724	417.032	412.49	578.576	560.309	352.811	288.197	392.859	863.794	ENSG00000267640
AC016588.2	105.241	83.1239	81.746	46.057	19.4818	95.5358	144.845	107.028	87.7738	125.72	122.654	73.0279	128.615	79.6828	ENSG00000282393
AC016629.3	417.036	22.7626	48.2675	347.85	96.8155	70.5161	352.187	30.2799	248.904	101.625	102.534	30.8066	89.3217	49.2094	ENSG00000286104
AC016705.2	128.528	91.3679	122.186	123.708	200.46	151.587	211.547	231.449	119.873	166.31	109.018	181.229	146.125	113.37	ENSG00000259495
AC016717.2	342.847	270.416	357.639	199.58	282.486	162.973	121.882	150.251	110.492	179.741	201.956	360.458	131.63	86.1435	ENSG00000273301
AC016727.1	74.2753	118.917	72.1681	47.3897	29.2527	86.7973	81.8433	25.6242	40.1942	40.0168	68.43	49.2114	64.5015	59.044	ENSG00000270820
AC016734.1	183.358	136.786	104.04	151.604	103.608	61.8173	166.925	220.23	155.928	174.83	118.425	100.179	105.505	259.507	ENSG00000228305
AC016739.1	221.331	254.633	138.411	165.997	117.776	83.1724	84.7872	140.989	186.907	121.792	159.662	162.908	129.62	368.264	ENSG00000218175
AC016747.1	341.199	412.096	457.527	517.019	342.295	370.672	322.031	513.355	368.245	351.026	440.303	175.047	410.454	385.048	ENSG00000212978
AC016747.4	0	74.7063	169.066	0	138.143	51.7017	134.246	293.297	296.366	0	338.356	43.0678	49.2355	22.6127	ENSG00000274769
AC016876.1	111.438	64.1926	205.106	179.34	136.789	301.38	376.8	180.32	203.714	153.124	107.803	234.76	335.785	160.501	ENSG00000233223
AC016876.2	135.62	278.833	216.441	237.002	718.169	520.389	490.176	165.687	238.538	329.034	252.71	188.187	573.744	385.492	ENSG00000264772
AC017100.1	128.025	160.987	89.1775	89.2355	104.493	80.9245	81.2544	133.785	70.219	102.148	111.023	86.1355	98.471	77.5292	ENSG00000259985
AC018362.1	63.9103	49.5585	35.2813	53.4038	7.25979	68.1407	36.8831	43.9806	31.8817	45.88	33.6282	53.97	28.9608	38.527	ENSG00000261684
AC018413.1	41.7829	44.0788	54.7654	60.0177	60.1402	84.0121	82.8069	61.7152	42.5014	82.9119	40.6878	43.7052	95.5545	129.862	ENSG00000265778
AC018521.5	32.8864	77.9225	33.9099	41.4496	15.696	369.881	252.331	47.5736	41.447	21.9295	42.4616	27.3127	240.676	42.2076	ENSG00000264920
AC018523.2	190.953	0	23.2233	207.257	0	0	13.248	18.524	22.7179	0	0	53.3666	35.1682	0	ENSG00000256206
AC018628.1	84.6267	55.7667	51.0913	51.8141	36.3069	15.7353	10.5984	73.0671	60.9253	40.2698	61.327	46.8128	19.0913	49.5325	ENSG00000279133
AC018630.2	378.489	439.036	582.363	424.219	493.592	629.962	719.292	487.2	299.171	466.036	376.654	562.551	532.164	482.904	ENSG00000275778
AC018638.2	35.8036	16.8352	56.6649	52.7737	98.2944	30.3467	52.992	78.2126	107.394	110.005	98.3347	113.287	45.2163	21.5359	ENSG00000230715
AC018638.4	73.7771	90.4893	99.3957	94.0331	169.137	55.0736	109.517	165.687	192.07	179.741	138.514	255.598	77.3701	40.9182	ENSG00000243302
AC018638.5	57.5028	87.3327	100.325	117.062	286.913	89.9161	101.568	260.366	276.746	228.85	190.325	289.303	135.649	110.91	ENSG00000243679
AC018638.6	37.9735	72.6019	33.4416	23.0285	19.4818	64.0652	36.2112	29.8443	41.3053	29.4657	46.5239	29.0239	61.2932	39.8414	ENSG00000271344
AC018647.2	992.736	678.67	774.729	672.624	773.958	636.156	623.539	709.059	655.722	654.139	772.932	593.586	572.74	657.921	ENSG00000271122
AC018665.1	31.4638	59.9755	51.0913	64.2879	127.517	59.5694	106.867	60.7177	175.548	98.219	96.22	162.908	94.4518	73.222	ENSG00000279382
AC018690.1	69.4373	49.4535	39.0151	23.0285	30.9937	35.9664	36.2112	56.6013	48.5337	52.0561	40.1798	56.1753	26.125	30.1502	ENSG00000273306
AC018755.3	183.366	161.093	129.892	190.784	165.947	109.504	143.842	209.447	224.034	150.086	109.404	213.925	140.309	352.196	ENSG00000269388
AC018809.2	176.848	142.047	139.34	237.961	149.655	176.46	128.947	154.367	123.916	111.97	135.342	136.693	98.471	86.1435	ENSG00000269982
AC018865.3	117.246	18.951	46.6703	80.9515	13.9895	59.6645	204.233	39.5378	45.1155	0	4.00926	37.2756	10.4774	29.6013	ENSG00000286058
AC019080.1	205.456	67.153	151.516	172.359	176.315	104.989	128.335	140.943	122.206	222.747	145.719	152.561	55.1152	61.4712	ENSG00000213963
AC019080.6	54.2479	27.3572	38.0862	53.7332	64.644	41.5862	35.328	49.3975	55.7622	58.9314	17.9752	46.8128	30.1442	67.838	ENSG00000280374
AC019131.2	86.7966	165.196	122.619	94.0331	54.9032	112.395	64.4736	53.5139	65.0559	116.881	79.3022	76.773	80.3845	97.9882	ENSG00000272777
AC019205.1	377.424	227.763	318.514	411.004	475.5	254.359	277.056	246.652	325.833	296.808	217.59	360.782	253.639	246.043	ENSG00000229852
AC019257.8	464.724	536.878	460.105	0	0	46.9107	348.745	530.817	542.06	395.571	440.969	11.0632	346.303	443.215	ENSG00000283239
AC020661.1	49.0253	70.6102	51.3029	52.9923	57.0314	62.5477	82.9693	42.8878	69.7601	119.828	80.0327	74.5542	50.7263	45.8185	ENSG00000251161
AC020663.4	402.519	24.2006	279.609	215.892	0	57.3215	28.2624	0	93.9696	117.863	80.3595	217.211	24.1154	49.5325	ENSG00000285952
AC020910.6	105.241	156.778	182.071	92.114	123.975	103.403	117.466	123.494	105.329	190.545	205.128	145.12	140.673	119.524	ENSG00000279329
AC020915.2	95.4763	137.838	195.076	175.592	202.787	169.717	156.326	216.114	111.524	160.097	140.629	127.331	115.553	250.893	ENSG00000268516
AC020917.4	35.8036	70.4975	24.1522	31.6642	69.9573	85.4203	92.7359	42.1937	67.1211	74.6464	51.8107	81.4542	75.3605	106.603	ENSG00000280332
AC020928.1	49.7236	89.3404	148.282	109.978	181.382	165.268	55.7177	171.016	157.497	132.428	73.3449	165.572	135.302	233.915	ENSG00000267260
AC021016.2	389.5	263.05	351.136	399.161	229.354	206.807	313.536	306.676	320.116	334.927	559.345	475.618	376.802	231.511	ENSG00000261338
AC021078.1	865.796	894.371	552.715	688.936	576.483	713.709	692.428	499.12	618.547	693.426	731.695	623.546	819.922	487.788	ENSG00000230551
AC021087.3	72.6922	93.6459	38.0862	127.616	38.078	28.0988	47.6928	67.9215	79.5127	65.8067	29.6061	89.8805	66.3172	33.3806	ENSG00000260774
AC021087.5	640.125	408.254	405.943	281.14	315.25	934.003	226.099	515.586	395.498	251.441	314.037	388.546	173.832	339.19	ENSG00000286001
AC021092.1	1493	413.002	742.364	1173.53	398.111	811.131	764.849	1110.25	842.418	781.523	372.802	334.149	527.413	899.657	ENSG00000186019
AC021148.2	125.855	90.4893	132.837	100.75	84.1258	95.5358	38.8608	53.5139	88.8064	93.3081	82.4742	116.096	61.2932	64.6076	ENSG00000287262
AC021242.3	50.993	68.3931	152.345	92.114	144.342	240.525	83.904	46.3101	87.7738	104.112	89.8758	134.821	182.875	102.295	ENSG00000272267
AC021321.1	71.6072	74.7063	90.1064	85.3974	58.4453	106.775	66.24	61.7468	83.6433	111.97	65.5565	102.052	112.538	78.606	ENSG00000271966
AC021504.1	92.9964	172.814	98.1378	63.7643	10.3518	2.67478	142.821	103.574	107.863	164.607	177.828	89.4778	64.6225	138.407	ENSG00000267313
AC022007.1	93.1511	175.505	139.472	165.619	210.305	163.638	134.317	119.508	209.192	178.881	132.024	230.69	189.266	228.407	ENSG00000206567
AC022107.1	208.312	257.789	206.223	143.928	150.541	119.139	181.939	200.677	169.352	188.581	157.547	202.231	243.163	244.432	ENSG00000280187
AC022149.1	233.266	249.372	231.304	230.285	228.468	452.952	257.011	345.782	245.767	199.385	286.545	239.681	320.533	274.582	ENSG00000269378
AC022167.2	13.7567	51.1274	42.7756	33.054	40.0413	95.7071	64.2154	77.6035	117.856	84.8842	50.5286	65.3011	71.3385	83.4536	ENSG00000260276
AC022210.2	22.2497	55.3912	10.3909	32.1992	56.8617	25.55	62.1778	63.0811	58.4907	62.7394	103.866	90.1023	57.4151	60.2244	ENSG00000287625
AC022211.2	91.1364	90.4893	65.9542	114.183	114.234	107.899	169.574	111.144	103.263	169.919	89.8758	116.096	136.654	94.7579	ENSG00000263843
AC022306.2	104.156	62.0799	30.6548	47.9761	38.078	40.4622	22.9632	18.524	43.3706	26.5191	60.2696	22.4701	33.1586	34.4574	ENSG00000275580
AC022336.2	49.9081	67.3409	41.8019	26.8666	20.3673	47.2059	11.4816	12.3494	52.6643	20.626	42.2945	15.9163	99.4758	60.3005	ENSG00000260391
AC022364.1	178.327	93.203	108.798	63.2729	71.4674	40.9296	53.0246	99.2609	72.1594	65.7345	108.23	84.7756	71.6735	49.8103	ENSG00000247934
AC022400.5	201.428	475.764	271.673	307.436	263.401	393.776	404.296	244.475	18.553	234.309	306.067	558.555	208.613	118.228	ENSG00000272916
AC022400.6	62.9275	64.1843	58.5227	77.7212	33.6503	35.9664	60.0576	47.3392	80.5454	69.7355	69.7859	53.3666	100.481	64.6076	ENSG00000279088
AC022400.7	20.6142	32.6182	33.4416	47.9761	36.3069	102.28	56.5248	19.5532	50.599	40.2698	49.696	49.6216	79.3797	85.0667	ENSG00000279689
AC022413.1	67.2674	73.6541	46.4466	78.6807	69.9573	60.6933	71.5392	43.2228	81.578	89.3793	38.065	57.1116	65.3124	150.751	ENSG00000280161
AC022415.1	174.534	118.455	129.346	120.231	120.603	156.788	87.8993	115.629	113.767	83.4162	112.394	128.316	115.656	115.602	ENSG00000242615
AC022415.2	170.338	170.457	150.487	49.8951	119.547	32.5946	15.8976	13.3785	0	32.4123	41.2371	14.9801	11.0529	12.9215	ENSG00000286132
AC022424.1	106.883	102.769	276.324	161.617	84.1564	173.248	269.997	47.5735	340.949	252.978	59.2609	384.674	626.69	102.345	ENSG00000250579
AC022433.1	287.514	148.36	244.309	196.702	448.966	333.813	112.166	437.373	223.049	195.456	256.939	352.968	96.4614	306.886	ENSG00000288035
AC022506.2	10.8496	13.6786	24.1522	48.9356	30.9937	169.717	62.7072	50.4266	15.4895	56.967	30.6635	19.6614	90.4326	57.0701	ENSG00000287200
AC022762.2	85.7117	82.0717	50.1623	63.3284	50.4755	67.4371	74.1888	14.4076	51.6316	70.7177	66.6138	32.769	53.2547	87.2203	ENSG00000267940
AC022893.1	55.3328	47.349	31.5837	61.4094	23.9094	28.0988	40.6272	34.9899	51.6316	50.0917	37.0077	63.6654	47.2259	46.3021	ENSG00000253636
AC022893.2	1652.39	1494.13	1136.08	944.169	626.073	854.203	689.779	823.291	993.393	779.859	1472.91	934.383	917.388	962.654	ENSG00000260838
AC022916.1	65.5302	125.02	111.293	112.108	134.853	225.311	238.382	130.017	118.605	193.633	128.774	150.179	213.904	97.0226	ENSG00000266947
AC023024.1	14.1044	35.7748	24.1522	37.4213	22.1384	56.1975	81.2544	32.9316	33.0443	48.1273	71.9006	76.773	92.4422	71.0684	ENSG00000259172
AC023055.1	677.714	232.238	31.3657	545.502	1062.04	600.541	504.36	926.314	5.73514	799.126	904.913	812.397	816.694	21.5447	ENSG00000257390
AC023157.3	58.5877	68.3931	39.0151	41.2594	46.0478	55.0736	60.9408	37.0481	36.1422	40.2698	57.0976	38.3865	72.3461	55.9933	ENSG00000276900
AC023355.1	4.50474	58.3248	44.9093	24.5491	39.3776	92.1207	187.795	66.7301	95.5239	72.6951	21.9508	51.2008	49.5419	34.649	ENSG00000259488
AC023424.3	214.33	72.5496	155.387	13.5484	40.8456	36.4568	14.9649	60.7658	96.6778	44.3793	70.6684	110.166	31.9659	40.5449	ENSG00000287555
AC023480.1	53.1231	74.5927	50.1196	27.7849	38.9206	10.0871	38.5365	79.1632	80.4535	54.9678	40.1463	72.9506	77.3211	46.2654	ENSG00000287720
AC023509.1	29.2939	142.047	47.3755	41.2594	125.746	86.5442	75.9552	78.2126	146.634	71.6999	90.9331	116.096	109.524	35.5342	ENSG00000257379
AC023509.3	27.1239	81.0195	78.0303	48.9356	52.2466	26.9748	40.6272	45.281	41.3053	56.967	63.4417	47.749	69.3316	54.9165	ENSG00000270175
AC023593.1	44.4833	59.9755	113.33	99.7902	115.12	39.3383	58.2912	44.2519	29.9464	36.341	42.2945	73.0279	61.2932	34.4574	ENSG00000285600
AC024060.2	93.3064	97.8547	61.3095	94.9926	58.4453	112.395	71.5392	48.3683	89.8391	54.0205	85.6463	81.4542	91.4374	61.3773	ENSG00000271870
AC024075.2	181.188	174.665	142.127	127.616	107.15	144.99	155.443	156.425	204.461	128.667	115.252	198.486	107.514	205.668	ENSG00000269044
AC024270.5	183.44	126.881	127.957	73.8357	112.162	37.4076	81.786	92.6997	89.0913	114.384	114.858	95.29	109.325	56.0366	ENSG00000286872
AC024293.1	213.737	213.597	303.761	291.694	216.956	463.068	782.515	209.939	226.147	154.204	270.685	219.084	740.542	293.965	ENSG00000244313
AC024560.2	168.168	138.891	101.254	100.75	64.644	13.4874	44.16	54.543	66.0885	86.4327	124.769	59.9204	87.4182	76.4524	ENSG00000249626
AC024560.3	41.2284	65.2365	16.7208	30.7047	61.9874	59.5694	46.8096	31.9025	51.6316	56.967	27.4914	49.6216	66.3172	52.7629	ENSG00000273308
AC024560.5	68.3523	0	325.126	0	0	0	0	7.2038	0	7.85752	4.22945	7.49005	205.985	0	ENSG00000287286
AC024592.3	89.9656	31.1881	215.358	173.693	90.3196	211.186	231.816	84.3668	44.2386	182.996	194.763	230.931	161.681	61.5543	ENSG00000267740
AC024909.1	48.8231	24.2006	80.8171	200.54	41.6201	74.1808	54.7584	180.095	124.949	112.952	64.4991	52.4303	42.2019	30.1502	ENSG00000274021
AC025034.1	75.947	36.827	38.0862	133.373	84.1258	55.0736	89.2032	81.3	58.8601	102.148	74.0153	66.4742	39.1874	22.6127	ENSG00000258302
AC025048.2	161.923	111.925	147.091	154.714	146.987	86.0877	109.442	116.109	123.504	129.925	157.518	223.13	116.119	122.205	ENSG00000267248
AC025048.6	306.805	155.047	488.597	536.387	142.659	187.155	377.331	207.776	223.19	166.878	169.4	156.885	167.043	187.841	ENSG00000280852
AC025159.1	159.945	93.6594	167.453	132.216	114.791	179.135	121.714	159.033	96.3695	158.127	139.961	97.203	207.144	67.2453	ENSG00000257815
AC025165.3	340.097	19.4057	208.868	252.619	351.442	60.4979	350.511	319.267	4.32778	238.017	64.1516	361.986	161.846	207.293	ENSG00000257921
AC025165.5	95.4763	101.011	60.3806	81.5593	65.5296	125.882	105.101	55.5721	67.1211	63.8424	66.6138	81.4542	106.509	148.598	ENSG00000270039
AC025165.6	86.7258	58.5428	144.841	161.794	66.238	107.037	108.505	184.835	250.687	205.486	158.605	334.467	286.812	181.71	ENSG00000287908
AC025171.1	170.499	120.181	321.115	136.808	127.002	139.832	586.745	192.54	125.2	339.121	312.606	245.857	369.902	375.875	ENSG00000177738
AC025181.2	84.6267	90.4893	70.5988	119.94	69.0717	74.1808	94.5023	63.8051	105.329	100.183	62.3844	108.606	103.495	141.06	ENSG00000272086
AC025884.2	0	1.0522	24.1522	0	252.377	77.5526	0	75.1253	55.7622	0	2.11472	63.6654	6.02884	53.8397	ENSG00000259098
AC026254.2	66.2602	78.1242	106.92	42.3853	47.4495	37.8517	48.7925	58.8112	40.12	58.4065	50.2413	67.5453	52.2157	56.8533	ENSG00000266313
AC026271.1	182.273	206.231	224.802	214.933	159.396	196.691	134.246	145.105	175.548	194.474	207.243	129.203	78.3749	197.053	ENSG00000174977
AC026362.1	223.501	225.171	369.715	329.116	343.588	264.128	197.837	237.725	211.69	297.604	263.283	195.677	377.807	262.738	ENSG00000256028
AC026403.1	307.043	170.457	241.522	148.726	144.342	168.593	180.173	198.619	151.797	198.402	167.063	201.295	161.774	374.724	ENSG00000229119
AC026410.3	111.751	94.6981	104.04	88.2759	103.608	112.395	59.1744	59.6886	72.2843	95.2724	186.096	146.992	136.654	51.6861	ENSG00000248569
AC026412.1	488.812	308.984	353.488	379.958	331.314	459.414	456.479	537.529	361.132	503.703	190.053	410.01	376.665	399.939	ENSG00000188002
AC026464.3	85.7117	22.0962	49.2334	77.7212	38.9635	86.5442	75.9552	29.8443	39.2401	13.7507	7.40153	38.3865	72.3461	44.1486	ENSG00000260371
AC026471.1	56.4178	35.7748	61.3095	108.426	113.348	41.5862	57.408	131.727	85.7085	116.881	109.966	192.869	61.2932	36.611	ENSG00000260267
AC026691.1	27.1239	44.1924	63.1674	36.4618	51.361	52.8257	50.3424	34.9899	38.2074	41.252	22.2046	34.6415	39.1874	34.4574	ENSG00000270021
AC026748.3	478.466	319.869	357.639	403.958	337.389	354.045	334.733	344.753	231.31	460.647	291.832	422.251	242.158	368.264	ENSG00000286388
AC026954.2	0	1.04923	4.63155	0.956812	9.71338	0	0	9.23587	260.149	6.85592	1.05438	8.40251	8.01575	571.325	ENSG00000261915
AC026979.2	45.5682	44.1924	65.0252	66.207	17.7107	34.8425	60.9408	23.6696	40.2727	35.3588	41.2371	51.4941	102.49	63.5308	ENSG00000271869
AC026979.3	92.2214	68.3931	89.1775	33.5832	57.5598	76.4287	30.0288	40.1354	48.5337	43.2164	41.2371	95.4981	41.1971	79.6828	ENSG00000272375
AC026979.4	245.2	118.899	258.243	218.771	201.902	182.08	142.195	226.405	181.743	199.385	179.752	240.618	162.779	139.983	ENSG00000285669
AC027020.2	129.11	72.6019	63.1674	126.657	85.0114	51.7017	92.7359	99.824	123.916	144.382	88.8184	93.6256	109.524	80.7595	ENSG00000270127
AC027031.2	792.077	348.777	523.844	1233.49	701.605	709.252	630.72	550.552	778.357	526.978	376.031	545.724	741.969	692.157	ENSG00000254615
AC027097.2	37.4557	36.3248	64.1385	48.7678	78.9753	53.1276	43.1948	70.0687	45.5519	56.5131	48.9631	57.4615	22.1622	36.9152	ENSG00000267787
AC027228.2	92.2214	207.284	103.111	250.435	91.2101	479.927	160.742	333.433	378.976	320.194	482.157	127.331	257.23	439.332	ENSG00000261762
AC027243.1	5.42479	103.116	39.9441	73.8831	8.85535	44.958	42.3936	45.281	68.1538	59.9136	63.4417	63.6654	75.3605	103.372	ENSG00000259514
AC027243.2	26.039	162.039	174.639	40.2999	17.7107	82.0484	70.656	46.3101	53.6969	112.952	101.507	178.825	126.606	133.522	ENSG00000270036
AC027271.1	54.2479	53.6623	26.939	56.6117	15.0541	57.3215	39.744	26.757	44.4032	48.1273	49.696	24.3426	53.2547	62.454	ENSG00000272576
AC027290.2	42.3133	62.0799	51.0913	22.069	48.7044	43.8341	75.072	54.543	95.0022	78.5752	87.7611	66.4742	67.322	31.227	ENSG00000280138
AC027307.3	78.1169	103.116	75.2435	54.6927	61.9874	88.7921	62.7072	67.9215	60.9253	91.3437	63.4417	88.9443	64.3076	87.2203	ENSG00000268798
AC027309.2	29.2939	37.8792	38.0862	34.5428	20.3673	86.5442	104.218	32.9316	23.7506	26.5191	29.6061	34.6415	127.61	76.4524	ENSG00000253683
AC027601.6	101.986	77.8629	163.492	235.083	174.45	187.7	158.976	174.949	173.482	260.28	197.727	252.789	180.865	316.577	ENSG00000287431
AC027644.4	0	309.347	25.0812	0	786.355	183.204	286.157	0	175.548	26.5191	371.134	52.4303	78.3749	11.8447	ENSG00000284461
AC027682.6	43.2917	39.3047	48.58	17.9213	51.0501	67.9059	48.1949	68.0474	50.1458	19.9291	12.5663	36.495	96.0492	77.1572	ENSG00000276075
AC034159.2	80.2869	78.9151	52.0202	71.0046	14.1686	14.6114	12.3648	60.7177	60.9253	24.5548	66.6138	24.3426	10.0481	134.599	ENSG00000286580
AC034193.1	149.724	138.891	138.411	166.957	171.794	209.055	374.477	172.891	185.874	189.563	146.973	219.084	369.769	333.806	ENSG00000287086
AC034236.1	234.351	226.223	299.116	278.261	137.258	198.939	182.822	203.765	223.049	153.222	145.916	224.701	235.125	486.711	ENSG00000185641
AC034236.2	60.7576	54.7145	92.8932	99.7902	77.0415	34.8425	52.992	22.6405	74.3496	21.6082	41.2371	36.514	92.4422	77.5292	ENSG00000271918
AC036176.1	175.763	95.7503	88.2485	84.4379	130.174	88.7921	113.933	86.4456	76.4148	145.364	54.9828	118.904	45.2163	115.217	ENSG00000267390
AC037459.2	87.8816	126.264	124.477	117.062	162.938	125.882	150.144	116.29	119.785	148.311	75.0727	159.163	116.558	78.606	ENSG00000253200
AC040162.1	34.3216	164.429	197.427	272.233	102.625	239.556	498.557	130.148	310.297	51.2009	87.626	278.816	341.575	438.207	ENSG00000261884
AC040162.3	34.7186	63.1321	19.5076	36.4618	66.4151	147.238	97.1519	41.1646	179.678	59.9136	76.1301	77.7092	145.697	82.9131	ENSG00000263126
AC040168.1	122.161	53.4836	183.8	107.717	104.098	152.856	170.232	100.666	107.395	149.266	154.882	186.352	102.751	80.7844	ENSG00000246379
AC040169.1	8.67966	30.5138	78.9592	38.3808	38.9635	51.7017	71.5392	18.524	35.1095	57.9492	48.6387	68.3467	42.2019	160.442	ENSG00000260018
AC044802.1	37.9735	53.6623	24.1522	26.8666	26.566	53.9496	51.2256	54.543	37.1748	32.4123	51.8107	45.8765	76.3653	26.9198	ENSG00000246777
AC044860.1	100.837	191.458	188.774	155.234	113.898	170.251	130.83	169.505	230.716	201.024	153.768	290.672	164.242	122.854	ENSG00000229212
AC046134.2	572.449	459.834	334.797	304.223	322.038	309.676	440.761	321.282	275.486	484.257	386.548	356.263	468.481	405.902	ENSG00000248932
AC046176.1	135.62	78.9151	119.832	144.888	140.8	144.99	64.4736	118.348	137.34	105.094	137.457	105.797	90.4326	158.289	ENSG00000236814
AC046185.3	132.365	236.745	312.121	320.48	301.967	588.95	506.957	391.063	282.941	444.932	367.962	407.271	479.293	343.497	ENSG00000279369
AC048338.2	95.1271	17.4239	45.243	38.3209	44.8546	111.702	85.1903	313.247	415.453	57.4043	374.925	403.813	47.9699	139.579	ENSG00000284934
AC048341.1	358.036	481.908	360.426	441.38	330.305	436.093	353.28	360.19	483.272	294.657	396.511	389.482	442.115	335.96	ENSG00000257354
AC048341.2	39.0585	51.5579	73.3856	40.2999	52.2466	49.4538	36.2112	37.0481	50.599	34.3767	59.2123	102.052	106.509	110.91	ENSG00000275180
AC048382.5	133.45	49.4535	126.335	146.807	157.625	91.04	162.509	177.008	111.524	182.687	208.3	139.502	119.572	95.8347	ENSG00000275120
AC055811.4	99.8161	154.674	143.984	274.423	364.84	265.252	315.302	267.57	269.517	291.71	275.972	394.164	214.024	179.825	ENSG00000278864
AC055839.2	5455.17	4814.87	5725.01	5449.12	5601.89	7113.49	8033.58	5413.14	6587.17	4544.59	5072.17	6177.42	8574.01	8014.58	ENSG00000286190
AC060780.1	812.5	502.773	542.845	541.732	525.185	537.977	594.71	376.578	374.198	651.972	579.995	599.658	644.432	349.903	ENSG00000267002
AC061961.1	653.73	84.5545	61.7397	106.465	168.274	158.96	125.043	165.154	395.597	176.378	71.6988	131.189	202.344	38.1059	ENSG00000287900
AC064807.1	492.574	511.358	519.841	792.583	529.891	373.589	620.783	484.124	450.603	574.127	426.742	573.436	532.849	491.447	ENSG00000228801
AC064836.3	66.1824	71.5497	132.837	87.3164	100.065	139.37	102.451	94.6785	93.9696	129.649	124.769	123.586	176.846	165.826	ENSG00000273456
AC064875.1	65.3428	21.6877	49.3257	73.6305	66.2774	266.432	104.781	94.5138	41.1033	161.457	83.1764	57.3434	94.2544	72.4933	ENSG00000225649
AC066612.1	133.122	41.1721	103.612	35.7993	84.3393	24.5468	44.1145	29.0309	50.7429	36.6211	55.3792	57.0828	40.0973	28.4162	ENSG00000259235
AC067750.1	54.2479	84.1761	84.5328	82.5188	69.0717	46.082	91.8527	27.7861	70.219	63.8424	125.826	78.6455	74.3557	66.7612	ENSG00000272631
AC067852.1	42.3133	18.9396	59.4517	23.0285	59.3308	41.5862	28.2624	57.6304	69.1864	89.3793	49.696	73.9642	20.0961	50.6093	ENSG00000266929
AC067852.2	430.728	501.9	605.664	723.479	843.029	640.652	655.334	775.952	697.027	698.337	727.465	778.029	509.437	1133.86	ENSG00000266962
AC067852.5	17.3593	69.4453	32.5126	50.8546	32.7648	73.0568	63.5904	39.1063	45.4358	29.4657	26.4341	72.0917	69.3316	48.4557	ENSG00000287710
AC068205.2	154.606	76.7409	106.83	71.9802	79.4331	47.3365	66.5893	41.6094	82.9289	110.531	62.2479	158.718	92.9005	71.2263	ENSG00000283341
AC068338.3	59.6727	47.349	66.8831	11.5143	31.8793	30.3467	59.1744	18.524	30.979	38.3054	51.8107	51.4941	41.1971	81.8363	ENSG00000275645
AC068473.5	188.783	247.267	245.238	249.475	241.751	205.683	261.427	264.482	270.55	336.891	320.381	220.02	212.014	225.05	ENSG00000274828
AC068533.4	57.5028	0	91.9643	148.726	97.4088	52.8257	4.416	0	42.338	0	52.8681	177.889	0	40.9182	ENSG00000249319
AC068580.4	728.625	767.005	434.749	581.854	757.078	1165.95	638.842	946.892	613.648	461.75	796.598	625.05	684.338	798.536	ENSG00000250644
AC068587.4	249.264	128.77	83.5176	111.387	107.49	112.222	271.782	122.885	181.586	186.319	172.019	107.407	387.689	136.727	ENSG00000283674
AC068700.1	628.19	527.153	545.283	310.885	483.502	297.847	364.761	308.734	242.669	418.413	398.626	455.02	367.759	192.746	ENSG00000260398
AC068790.9	50.993	78.9151	47.3755	58.5308	21.2528	29.2227	33.5616	40.1354	40.2727	57.9492	46.5239	47.749	41.1971	22.6127	ENSG00000275389
AC068831.7	140.923	1443.01	477.06	273.486	262.778	166.746	723.601	770.143	1048.25	593.067	1077.58	898.968	682.68	957.522	ENSG00000284946
AC068888.1	58.7822	45.8115	72.6081	80.9086	99.0085	140.647	73.5878	90.8755	121.299	88.9041	52.4924	40.2811	109.442	37.1601	ENSG00000257337
AC068946.2	323.317	217.806	257.314	372.294	344.473	473.183	170.458	501.178	840.563	475.38	127.941	78.6455	543.6	164.749	ENSG00000284820
AC069224.1	103.071	70.4975	46.4466	119.94	60.2164	69.685	52.992	44.2519	102.231	71.6999	67.6712	40.259	57.274	49.5325	ENSG00000260572
AC069281.2	24.954	71.5497	5.57359	55.6522	160.282	113.519	158.976	25.7278	239.571	55.9848	74.0153	88.9443	252.206	150.751	ENSG00000274272
AC069282.1	175.763	228.328	155.132	95.9521	104.493	67.4371	74.1888	74.0962	116.688	83.4862	107.851	88.9443	48.2307	133.522	ENSG00000225507
AC069288.1	861.456	1223.71	1019.04	1182.13	1003.31	1230.73	1026.28	796.534	1226.77	1050.94	999.207	1351.95	422.019	679.457	ENSG00000286192
AC069544.1	56.4178	36.827	45.5177	43.1785	77.0415	60.6933	62.7072	57.6304	61.958	36.341	35.9503	50.5578	56.2692	81.8363	ENSG00000272853
AC069547.1	52.078	39.9836	28.7969	34.5428	62.873	41.5862	27.3792	54.543	40.2727	76.6108	54.9828	20.5976	35.1682	71.0684	ENSG00000279863
AC072061.1	72.6922	66.2887	21.3654	35.5023	47.8189	89.9161	55.6416	21.6114	43.3706	62.8602	59.2123	23.4064	30.1442	27.9966	ENSG00000259826
AC073073.2	79.2019	93.6459	78.0303	58.5308	88.5535	56.1975	103.334	79.2418	104.296	131.613	81.4169	88.9443	93.447	111.987	ENSG00000272604
AC073111.3	52.0786	0	0	0	0	151.721	70.6569	0	101.199	0.982203	0	0	140.675	129.217	ENSG00000284048
AC073111.4	214.524	590.556	704.958	428.454	735.47	648.626	633.007	647.625	462.735	832.646	707.469	702.155	293	463.381	ENSG00000284691
AC073210.3	34.0267	10.4647	31.5024	9.91337	22.7873	70.9618	54.1416	50.0058	42.7588	38.4621	21.8485	48.8899	65.8794	81.9916	ENSG00000286342
AC073254.1	74.3536	71.9833	50.7246	37.8234	65.2679	26.8423	52.2732	54.4978	50.7628	62.0961	90.7068	50.3436	57.7499	44.7237	ENSG00000237126
AC073346.2	137.79	72.6019	38.0862	62.3689	54.0176	44.958	15.8976	42.1937	42.338	58.9314	11.631	38.3865	25.1202	23.6895	ENSG00000279288
AC073349.2	52.078	63.1321	91.9643	70.045	100.951	109.023	151.91	156.425	96.0349	124.738	119.482	140.438	131.63	21.5359	ENSG00000234338
AC073508.2	374.31	9.46981	198.791	391.485	327.648	109.023	54.7584	14.4076	346.965	43.2164	11.631	106.733	83.3989	9.69115	ENSG00000264058
AC073508.3	24.954	164.143	111.472	38.3808	23.0239	80.9245	104.218	127.61	45.4358	163.044	102.564	88.008	164.788	158.289	ENSG00000278834
AC073610.2	235.436	75.7585	160.705	28.7856	33.6503	38.2143	42.3936	30.8734	52.6643	154.204	104.679	184.442	138.663	57.0701	ENSG00000272822
AC073857.1	236.521	202.023	115.188	129.535	92.9812	96.6598	99.8015	93.6494	142.503	144.382	123.711	112.351	149.716	234.741	ENSG00000280120
AC073861.1	207.227	247.267	352.994	289.775	258.576	133.75	264.077	291.239	209.624	183.67	287.602	195.677	234.12	444.716	ENSG00000242299
AC073869.1	405.821	886.311	1138.78	681.306	1630.66	1246.74	1258.68	855.633	1379.01	1283.86	1037.53	1620.48	1680.08	1249.97	ENSG00000152117
AC073896.1	0	0	0	49.2233	0	0	269.201	36.1599	110.522	3.78948	0	0	130.923	0	ENSG00000144785
AC073896.2	153.332	205.997	50.9678	70.1496	91.7769	75.6894	131.627	133.549	166.948	140.965	108.307	131.891	153.323	140.858	ENSG00000257303
AC073957.3	335.252	365.114	227.588	272.504	263.004	263.005	350.63	294.327	252.995	347.695	369.019	427.869	301.442	204.591	ENSG00000273151
AC074029.4	68.3523	61.0277	70.5988	50.8546	26.566	46.082	26.496	22.6405	44.4032	72.6821	69.7859	31.8327	29.1394	27.9966	ENSG00000279875
AC074117.1	332.894	517.139	487.395	294.407	453.552	379.146	329.945	381.385	398.439	241.658	454.35	338.94	648.338	374.025	ENSG00000234072
AC074141.1	173.593	177.822	130.979	99.7902	156.74	122.511	105.101	146.134	157.993	189.563	148.031	184.442	168.807	88.2971	ENSG00000283236
AC074143.1	81.8618	83.9243	161.852	72.8356	83.0889	51.1541	94.2803	108.34	157.282	168.493	271.023	266.991	228.954	143.802	ENSG00000265690
AC074286.1	107.676	150.561	132.339	175.967	220.812	175.935	156.362	98.7905	41.5685	173.22	115.021	154.314	114.5	55.8247	ENSG00000236501
AC078819.1	198.547	226.223	225.73	232.204	250.606	341.681	282.624	193.473	251.962	192.509	268.57	166.654	250.197	316.577	ENSG00000216285
AC078845.1	239.596	294.917	311.611	200.787	328.044	406.359	151.091	613.696	342.445	91.7084	380.242	139.54	48.4129	119.799	ENSG00000232053
AC078846.1	101.986	112.586	92.8932	142.969	100.065	70.8089	129.83	84.3873	92.937	64.8245	84.589	100.179	127.61	105.526	ENSG00000273329
AC078881.1	46.7783	13.9034	86.2259	13.6449	0.907171	0	139.464	0	0	102.793	7.29416	10.3344	62.3905	192.531	ENSG00000250131
AC079089.1	265.207	253.147	162.632	201.819	134.152	105.744	155.674	153.15	187.424	137.187	121.124	125.068	115.932	98.3715	ENSG00000246528
AC079140.6	92.2214	88.3849	76.1724	60.4498	23.9094	105.651	76.8384	17.4949	17.5548	59.9136	48.6387	22.4701	107.514	95.8347	ENSG00000286705
AC079145.1	8.572	51.9288	28.7455	34.4134	65.1695	104.14	47.4292	21.0045	17.677	102.165	15.3156	14.1779	67.8355	7.79854	ENSG00000227210
AC079154.1	446.747	644.346	547.404	308.911	752.842	466.158	549.47	675.714	579.642	595.861	542.772	667.751	453.011	898.283	ENSG00000228400
AC079174.2	18.4443	84.1761	43.6598	24.9475	29.2227	51.7017	45.9264	42.1937	51.6316	36.341	44.4092	50.5578	48.2307	48.4557	ENSG00000277715
AC079414.3	23.8691	55.7667	40.873	32.6237	37.1925	37.0904	25.6128	27.7861	46.4685	43.2164	53.9255	53.3666	45.2163	41.995	ENSG00000276007
AC079447.1	138.687	55.6913	262.533	80.4909	232.581	59.4889	246.08	272.888	54.6556	147.13	231.25	159.499	143.493	113.986	ENSG00000241962
AC079781.5	718.584	820.438	966.634	1324.25	656.963	1392.34	1557.58	529.408	3338.78	2958.31	1215.34	3793.25	5087.39	751.013	ENSG00000284707
AC079834.2	96.5612	50.5057	49.2334	57.5713	140.8	40.4622	53.8752	55.5721	67.1211	64.8245	20.0899	72.0917	59.2836	36.611	ENSG00000272944
AC079848.1	39.1765	82.8774	82.3223	65.1397	58.8093	58.7549	65.7604	29.1186	63.0042	66.9626	33.3668	69.7671	94.1954	80.8678	ENSG00000250012
AC079922.2	84.3763	80.8163	87.4842	65.3076	21.2742	111.306	147.627	40.2431	81.9445	31.5205	58.2476	15.8772	196.031	53.3949	ENSG00000237753
AC080013.1	125.398	93.3957	76.8732	80.0016	136.099	62.307	209.488	99.4075	158.469	83.8609	33.701	99.3502	112.29	72.3432	ENSG00000240207
AC080013.4	42.3133	64.1843	57.5938	23.0285	27.4516	25.8509	19.4304	42.1937	64.0232	37.3232	49.696	69.2829	41.1971	30.1502	ENSG00000272087
AC080100.1	371.056	330.391	268.461	311.844	349.786	258.509	342.681	155.396	204.461	277.96	418.715	163.845	272.303	203.514	ENSG00000279675
AC083799.1	82.4568	82.0717	65.0252	134.333	30.1082	23.603	22.9632	69.9797	46.4685	36.341	33.8356	32.769	27.1298	26.9198	ENSG00000203644
AC083843.3	58.5877	21.044	32.5126	59.4903	23.0239	40.4622	55.6416	61.7468	74.3496	37.3232	40.1798	65.5379	33.1586	50.6093	ENSG00000259820
AC083880.1	22.7841	16.8352	26.0101	19.1904	46.0478	56.1975	47.6928	43.2228	34.0769	70.7177	32.7782	53.3666	64.3076	57.0701	ENSG00000273391
AC083899.1	59.6727	124.16	117.045	105.547	146.999	166.345	137.779	65.8633	140.438	109.023	146.973	48.6853	137.658	67.838	ENSG00000204745
AC084018.1	41.2284	52.6101	47.3755	82.5188	43.3912	31.4706	30.0288	27.7861	88.8064	58.9314	26.4341	110.478	32.1538	39.8414	ENSG00000272849
AC084125.2	86.5139	71.9633	162.017	80.1508	67.6112	60.8874	120.87	82.8593	161.982	76.2349	80.762	66.362	85.6112	40.9355	ENSG00000255182
AC084198.2	160.574	228.328	207.152	179.43	99.1799	100.032	152.794	140.989	203.429	150.275	120.539	221.893	251.202	225.05	ENSG00000286699
AC084262.2	95.4763	106.272	78.9592	88.2759	110.692	69.685	98.0351	73.0671	98.1001	105.094	81.4169	58.9841	51.2451	117.371	ENSG00000285601
AC084337.1	78.1169	53.6623	61.3095	40.2999	61.9874	37.0904	22.9632	58.6595	51.6316	62.8602	68.7285	54.3028	33.1586	30.1502	ENSG00000254595
AC084824.4	77.032	56.8189	50.1623	80.5998	54.0176	57.3215	55.6416	43.2228	80.5454	45.1807	66.6138	44.004	51.2451	41.995	ENSG00000275854
AC087163.2	52.078	34.7226	58.5227	54.6927	43.3912	13.4874	56.5248	79.2418	41.3053	32.4123	79.3022	60.8566	17.0817	15.0751	ENSG00000232344
AC087190.3	1727.25	2322.21	1044.12	739.791	781.042	1099.22	370.944	120.406	108.426	628.602	668.253	240.618	439.1	328.422	ENSG00000263244
AC087203.3	149.724	414.567	123.548	135.292	123.975	161.849	264.96	174.949	208.592	280.906	238.964	74.9005	514.461	197.053	ENSG00000270074
AC087289.3	36.3483	23.4155	78.8309	119.283	176.108	31.9122	143.323	3.94858	23.8555	45.1121	186.43	115.672	239.826	0	ENSG00000267426
AC087500.1	79.3613	113.148	118.851	102.292	136.203	66.9715	178.766	110.779	128.303	133.748	102.534	159.44	143.601	121.308	ENSG00000261879
AC087501.4	144.299	81.0195	115.188	98.8307	62.873	51.7017	38.8608	93.6494	72.2843	91.3437	113.138	66.4742	46.2211	94.7579	ENSG00000271851
AC087521.2	331.228	80.5435	75.2989	248.323	64.7616	38.3605	77.0878	77.6747	61.5462	57.8257	67.2153	111.698	23.6248	5.62607	ENSG00000246250
AC087623.2	39.0585	48.4013	39.9441	86.3569	54.0176	47.2059	49.4592	81.3	58.8601	79.5574	66.6138	78.6455	47.2259	53.8397	ENSG00000272092
AC087741.1	104.594	80.6021	174.534	133.349	128.469	96.6175	172.947	141.4	242.183	106.284	90.1543	202.163	182.691	36.1744	ENSG00000262580
AC087854.1	297.485	265.507	310.18	215.43	190.021	253.464	198.294	166.646	246.002	239.059	303.574	266.944	244.563	275.991	ENSG00000251034
AC090114.2	1037.22	1025.9	1131.44	1110.17	1261	973.341	1215.28	860.339	894.26	1118.71	1038.33	1189.98	1035.96	1301.84	ENSG00000273270
AC090152.1	88.9479	102.658	59.3677	67.5958	93.1595	33.6793	55.494	62.873	75.2247	81.8361	84.161	32.953	96.2599	148.589	ENSG00000167912
AC090181.2	138.875	112.586	65.9542	120.9	47.8189	59.5694	70.656	74.0962	55.7622	58.9314	97.2773	91.7531	70.3364	91.5275	ENSG00000269951
AC090198.1	149.724	128.369	131.908	87.3164	92.9812	97.7837	82.1376	101.882	66.0885	99.2012	135.342	144.183	114.548	82.9131	ENSG00000253106
AC090204.1	249.738	179.19	272.009	267.268	198.818	216.528	162.848	267.272	128.387	305.023	171.594	183.022	212.188	257.81	ENSG00000247134
AC090229.1	67.2674	69.4453	59.4517	49.8951	22.1384	51.7017	48.576	27.7861	66.0885	44.1986	41.2371	38.3865	87.4182	32.3038	ENSG00000267397
AC090360.1	62.4733	53.5682	98.087	125.773	31.1135	119.181	73.637	71.7319	63.885	9.34706	109.954	102.632	83.0238	81.7735	ENSG00000267127
AC090515.2	39.0585	63.1321	62.2384	61.4094	33.6503	42.7101	61.824	41.1646	68.1538	48.1273	63.4417	73.0279	50.2403	132.446	ENSG00000245975
AC090517.4	90.0515	50.5057	397.583	18.2309	100.065	110.147	249.062	41.1646	0	95.2724	138.514	0	129.62	0	ENSG00000285253
AC090517.5	191.534	139.837	143.198	198.801	220.21	275.032	208.727	203.644	207.824	235.107	219.368	255.29	213.618	217.096	ENSG00000285331
AC090578.1	63.3517	76.8841	60.3264	100.772	56.2943	22.7774	39.0155	20.826	26.1215	50.4278	81.9444	67.4658	55.0255	34.5023	ENSG00000253553
AC090616.6	139.96	119.951	90.1064	64.2879	98.2944	104.527	63.5904	76.1544	87.7738	71.6999	94.1052	142.311	114.548	80.7595	ENSG00000278867
AC090825.1	111.178	10.8889	31.9878	41.7411	52.2366	85.6443	69.4111	51.6925	35.2001	121.131	27.1178	104.566	102.877	82.5901	ENSG00000259363
AC091045.1	30.3788	0	26.939	190.945	97.4088	0	122.765	226.405	24.7832	17.6794	65.5565	9.36256	67.322	298.272	ENSG00000259536
AC091180.2	138.164	125.657	84.5825	115.103	108.295	44.3492	72.241	127.745	118.558	89.1452	36.5065	100.813	71.7717	120.438	ENSG00000248714
AC091271.1	70.5222	159.935	107.756	187.107	113.348	111.271	157.21	64.8342	123.916	76.6108	94.1052	86.1355	98.471	188.439	ENSG00000273702
AC091564.5	77.9211	116.416	68.1639	109.887	77.3362	27.2708	61.7943	106.871	115.087	67.6807	82.0965	143.736	101.421	127.498	ENSG00000255410
AC091564.7	69.4373	65.2365	97.5379	128.576	36.3069	43.8341	56.5248	30.8734	166.254	90.3615	95.1626	93.6256	78.3749	73.222	ENSG00000285338
AC091607.2	126.94	148.36	142.127	77.7212	90.3246	148.362	83.904	153.338	199.298	103.13	111.023	96.4343	99.4758	148.598	ENSG00000287916
AC091729.3	196.898	123.524	164.472	340.02	113.226	292.48	316.476	335.245	126.162	181.348	305.469	207.218	370.458	157.247	ENSG00000229043
AC091825.3	373.225	573.45	353.923	345.428	293.112	305.715	403.622	241.842	329.41	314.301	353.159	358.586	460.201	347.804	ENSG00000280047
AC091980.2	183.358	323.026	333.487	239.88	85.0114	160.725	177.523	309.763	268.485	314.301	283.373	532.73	288.379	383.339	ENSG00000275038
AC092070.2	84.2817	57.1669	105.938	63.9978	52.5793	53.1633	94.0529	42.5416	19.4041	223.401	55.0499	126.477	32.3587	32.0352	ENSG00000269001
AC092111.1	372.14	479.804	289.827	203.418	435.683	249.517	498.125	164.658	240.603	433.146	285.488	324.881	510.442	233.664	ENSG00000275367
AC092117.1	46.6532	88.3849	204.365	142.969	93.8667	75.3047	107.75	151.28	107.394	257.334	90.9331	194.741	153.735	139.983	ENSG00000276791
AC092139.1	96.5612	54.7145	65.9542	89.2355	123.975	44.958	87.4368	116.29	69.1864	102.148	83.5316	86.1355	72.3461	65.6844	ENSG00000272923
AC092171.3	79.2019	131.525	103.111	74.8426	136.372	115.767	193.421	64.8342	85.7085	204.296	143.801	164.781	145.697	160.442	ENSG00000234432
AC092171.5	21.6992	35.7748	62.2384	28.7856	71.7283	121.387	107.75	23.6696	37.1748	57.9492	24.3193	36.514	108.519	117.371	ENSG00000273084
AC092279.1	363.69	599.853	662.396	583.206	452.84	596.268	468.917	718.155	609.868	812.193	801.478	503.718	588.011	385.991	ENSG00000268362
AC092295.2	58.5877	84.1761	52.9491	92.114	147.884	71.9329	77.7216	78.2126	35.1095	145.364	148.031	137.63	62.298	71.0684	ENSG00000267309
AC092296.2	63.112	29.5499	65.6698	41.7822	31.7297	23.9458	84.7366	49.9009	77.0008	22.6818	65.1644	63.037	81.8559	66.7377	ENSG00000267053
AC092299.1	26.039	49.4535	21.3654	26.8666	111.577	32.5946	47.6928	41.1646	65.0559	43.2164	78.2448	69.2829	66.3172	40.9182	ENSG00000282416
AC092329.4	210.972	319.698	316.684	312.922	316.215	184.249	222.181	371.665	221.978	224.867	268.085	288.796	258.826	190.303	ENSG00000284428
AC092335.1	27.1239	57.8711	26.0101	35.5023	32.7648	34.8425	56.5248	29.8443	16.5221	55.0026	117.367	10.2988	55.2643	12.9215	ENSG00000250448
AC092368.3	45.5682	35.7748	29.7258	54.6927	91.2101	74.1808	89.2032	54.543	87.7738	55.0026	47.5813	59.9204	69.3316	51.6861	ENSG00000261512
AC092375.2	147.554	222.014	249.883	133.373	147.884	115.767	147.494	53.5139	205.494	246.53	118.425	100.179	204.98	178.748	ENSG00000260306
AC092376.2	368.886	591.337	598.232	239.88	317.907	468.688	474.278	394.151	222.016	396.805	531.853	850.12	453.168	386.569	ENSG00000277954
AC092376.3	36.8886	74.7063	74.3146	33.5832	29.2227	44.958	44.16	48.3683	37.1748	35.3588	53.9255	141.375	33.1586	7.53756	ENSG00000285918
AC092490.1	71.2653	103.289	236.166	63.9293	191.897	65.176	84.5571	172.191	173.519	143.396	209.315	196.428	218.997	225.435	ENSG00000249790
AC092645.2	31.4638	54.7145	38.0862	42.2189	19.4818	32.5946	36.2112	63.8051	47.5011	46.1629	45.4666	44.9403	39.1874	81.8363	ENSG00000286545
AC092647.5	308.128	105.22	128.193	160.24	78.8126	96.6598	185.472	157.454	402.727	271.084	188.21	219.084	125.601	263.815	ENSG00000249773
AC092661.1	628.19	642.895	526.704	233.164	132.83	260.757	102.451	597.915	320.116	185.634	116.31	567.371	210.005	81.8363	ENSG00000286269
AC092683.1	1900.53	1292.53	1310.62	1327.74	857.179	913.816	1104.55	1657.26	1799.87	1009.01	1522.38	2152.24	1614.39	1469.84	ENSG00000230606
AC092691.1	15.5197	10.0341	15.9454	28.3658	41.379	61.0942	214.494	57.902	46.2831	47.7688	33.2748	73.2127	57.4926	26.6983	ENSG00000239268
AC092718.3	247.164	245.992	203.342	388.296	349.85	46.3256	363.528	393.698	178.339	117.027	333.943	174.475	308.439	424.353	ENSG00000260643
AC092718.8	47.7381	49.4535	95.68	135.292	72.6139	150.609	96.2687	33.9608	61.958	59.9136	66.6138	39.3227	78.3749	63.5308	ENSG00000284512
AC092720.2	10.8496	32.6182	40.873	45.0975	65.5296	52.8257	42.3936	31.9025	38.2074	33.3945	43.3518	56.1753	52.2499	36.611	ENSG00000269935
AC092747.4	377.565	332.496	235.02	187.107	213.414	300.095	161.626	158.484	131.144	164.026	230.505	196.614	221.057	213.205	ENSG00000275764
AC092803.1	56.4178	65.2365	59.4517	78.6807	113.348	182.08	209.318	82.3291	102.231	125.72	78.2448	82.3905	226.081	118.447	ENSG00000260805
AC092819.3	94.3913	57.8711	120.761	167.916	67.3007	131.502	228.749	36.019	90.8717	149.293	90.9331	83.3268	153.735	74.2988	ENSG00000288041
AC092835.1	80.5335	29.7532	106.818	79.7015	97.0313	44.2733	67.8989	161.095	37.4123	110.659	42.98	75.9196	103.113	9.51518	ENSG00000233757
AC092910.3	87.8466	66.4477	55.2208	75.1475	91.8756	105.324	111.579	101.008	144.088	12.5286	100.838	67.4833	73.3548	57.3098	ENSG00000242622
AC092919.2	66.1824	38.9314	69.6699	38.3808	66.4151	128.13	90.0864	64.8342	55.7622	61.878	74.0153	101.116	92.4422	110.91	ENSG00000279673
AC092944.1	88.3401	302.071	176.761	157.555	252.017	251.61	215.613	171.352	174.772	209.807	139.755	149.362	210.28	176.336	ENSG00000243176
AC092969.1	59.9938	922.451	546.322	26.8285	830.65	489.426	521.834	273.66	243.873	258.202	703.581	840.563	540.291	412.532	ENSG00000240086
AC093010.3	711.732	281.99	203.436	411.635	469.333	98.9077	476.928	475.451	408.923	569.67	484.272	882.889	572.74	205.668	ENSG00000259976
AC093157.1	221.173	197.477	175.522	169.136	149.416	217.117	198.174	265.823	286.978	267.119	188.889	230.035	253.904	239.949	ENSG00000233184
AC093227.1	276.664	156.778	139.34	104.588	144.342	88.7921	76.8384	135.843	130.112	100.183	126.883	113.287	113.543	134.599	ENSG00000267152
AC093297.2	938.488	587.128	407.801	483.599	410.003	602.438	482.227	338.578	531.806	512.703	485.329	421.315	555.658	505.016	ENSG00000272335
AC093323.1	914.407	967.706	752.585	825.726	1124.39	1264.17	1124.09	951.054	1021.84	868.239	843.08	785.405	1148.79	1220.17	ENSG00000170846
AC093484.3	150.809	76.8107	130.979	94.9926	88.5535	34.8425	128.947	63.8051	79.5127	98.219	137.457	77.7092	69.3316	148.598	ENSG00000265401
AC093503.3	34.7186	5.26101	34.3705	40.2999	41.6201	55.0736	52.1088	23.6696	43.3706	52.0561	20.0899	86.1355	61.2932	24.7663	ENSG00000279161
AC093512.2	397.984	6055.68	1204.04	1135.07	2732.77	481.142	640.657	182.625	936.299	315.253	444.722	955.327	728.695	481.676	ENSG00000285043
AC093525.2	439.408	0	645.608	1236.82	2886.84	1874.75	1358.36	1957.37	1201.98	0	3086.44	2097.21	1498.17	0	ENSG00000260272
AC093525.6	167.083	244.111	234.091	217.811	181.535	270.872	342.681	155.396	191.037	260.28	273.857	279.004	222.062	237.971	ENSG00000261613
AC093525.7	60.7576	43.1402	73.3856	84.4379	161.167	56.1975	189.888	190.386	191.037	261.263	116.31	194.741	108.519	18.3055	ENSG00000269937
AC093627.4	14.2378	24.367	115.967	18.5173	9.57009	157.057	32.6816	41.775	153.328	69.7323	46.1849	28.1865	86.6653	24.9365	ENSG00000240859
AC093627.5	400.405	437.482	324.031	297.589	280.008	256.769	304.18	29.112	38.9488	372.092	291.67	333.569	25.2661	37.2299	ENSG00000242474
AC093642.2	75.947	117.847	89.1775	54.6927	71.7283	89.9161	91.8527	47.3392	65.0559	96.2546	116.31	142.311	133.639	94.7579	ENSG00000280119
AC093673.1	118.26	172.561	159.776	236.042	235.552	410.242	286.157	255.22	243.701	214.117	222.046	155.418	278.331	311.193	ENSG00000232533
AC093752.1	1036.52	574.372	655.172	943.903	669.591	484.219	602.21	641.071	565.555	574.253	553.906	617.089	640.402	620.29	ENSG00000245958
AC093909.6	254.965	255.685	272.177	202.459	233.781	119.139	199.603	165.687	145.601	81.5218	272.799	205.04	255.221	277.813	ENSG00000278974
AC095055.1	96.5612	149.413	70.5988	61.4094	20.3673	40.4622	14.1312	31.9025	35.1095	37.3232	59.2123	62.7291	20.0961	32.3038	ENSG00000270681
AC095057.3	397.094	464.021	246.167	195.742	166.481	152.857	126.298	117.319	256.093	142.418	213.587	208.785	247.182	205.668	ENSG00000260296
AC096647.1	37.9735	72.6019	38.0862	34.5428	2.6566	0	113.933	9.26202	2.06527	89.3793	106.794	35.5777	85.4085	93.6811	ENSG00000286358
AC096667.1	115.006	85.2283	77.1014	73.8831	73.4994	41.5862	57.408	41.1646	93.9696	47.1451	53.9255	49.6216	68.3268	114.14	ENSG00000283839
AC096733.2	172.508	232.536	245.238	142.009	228.468	124.759	240.23	265.511	244.734	385.019	251.652	340.797	194.932	207.821	ENSG00000273472
AC096992.2	113.921	83.1239	138.411	125.697	127.517	110.147	75.072	34.9899	97.0675	148.311	71.9006	78.6455	103.495	51.6861	ENSG00000273486
AC097376.3	339.781	198.916	247.349	215.074	147.99	215.186	204.349	165.093	244.729	124.338	148.875	181.608	244.873	160.81	ENSG00000273247
AC097382.3	59.6727	134.682	156.061	76.7617	69.9573	162.973	165.158	59.6886	60.9253	168.937	88.8184	143.247	149.716	156.135	ENSG00000287104
AC097448.1	320.063	202.023	249.883	191.904	232.01	286.607	267.609	205.823	222.016	254.387	247.423	184.442	221.057	272.429	ENSG00000288066
AC097460.1	72.3817	5.54189	95.0278	8.66357	2.66518	56.5479	51.8554	3.87164	85.5904	35.985	61.1736	6.34013	45.9559	55.995	ENSG00000245322
AC097468.4	74.8621	116.794	104.969	47.0165	68.1862	68.561	66.24	59.6886	83.6433	96.2546	78.2448	40.259	64.3076	36.611	ENSG00000286606
AC097534.2	43.7445	83.5714	10.3004	52.0817	51.7511	50.7202	20.615	51.3376	71.522	40.84	65.5111	51.6801	82.394	57.79	ENSG00000272870
AC097634.4	0	52.3918	25.4164	53.5682	96.2089	74.2227	127.932	42.7467	23.3716	45.9418	69.3769	57.9201	100.149	15.9443	ENSG00000285708
AC097662.1	100.603	66.0299	98.3214	137.278	109.917	84.8926	77.0833	56.7499	75.3963	100.442	73.8884	106.195	110.906	88.9747	ENSG00000236432
AC098484.3	49.5289	227.637	52.5469	67.6085	85.8028	174.004	142.868	50.0435	187.536	186.94	30.4306	141.866	118.664	94.0381	ENSG00000283580
AC098484.4	47.5525	58.9866	72.4409	72.8194	53.8064	50.276	52.1234	63.3469	95.7185	56.4841	81.757	103.257	68.4992	63.6579	ENSG00000285728
AC098582.1	938.488	59.9755	12.0761	21.1095	215.185	7.86766	22.9632	43.2228	8.26106	33.3945	25.3767	143.247	4.01923	559.933	ENSG00000287542
AC098588.2	68.3523	58.9233	96.6089	78.6807	18.5962	86.5442	68.8896	53.5139	34.0769	42.2342	51.8107	31.8327	69.3316	49.5325	ENSG00000285713
AC098934.1	87.8655	190.18	200.959	221.936	189.417	124.882	171.065	241.116	185.036	164.591	203.737	166.49	132.781	210.248	ENSG00000214796
AC099521.2	65.0975	93.6459	169.995	188.066	90.3246	91.04	154.56	123.494	135.275	232.779	84.589	301.474	83.3989	65.6844	ENSG00000279693
AC099521.3	28.2089	54.7145	71.5278	38.3808	0	61.8173	59.1744	33.9608	73.3169	48.1273	0	62.7291	43.2067	80.7595	ENSG00000287760
AC099560.2	181.188	140.995	131.908	96.9116	19.4818	16.8593	38.8608	59.6886	54.7295	37.3232	40.1798	40.259	28.1346	89.3739	ENSG00000234287
AC099670.3	52.078	14.7308	50.1623	50.8546	72.6139	41.5862	6.1824	125.552	56.7948	52.0561	32.7782	71.1554	25.1202	22.6127	ENSG00000285525
AC099778.1	54.2479	30.5138	44.5887	63.3284	71.7283	91.04	131.597	43.2228	61.958	113.934	84.589	74.9005	165.793	83.9899	ENSG00000260236
AC100810.1	82.2663	91.4112	93.2037	110.334	80.6478	82.4821	108.898	115.406	65.0282	43.1955	63.0152	54.1323	98.4538	164.008	ENSG00000253982
AC102953.2	321.147	319.869	178.355	192.864	303.738	413.614	474.278	242.871	313.92	298.586	360.56	436.295	496.374	319.808	ENSG00000273230
AC103591.4	136.705	183.083	194.147	121.859	78.8126	127.006	94.5023	132.756	97.0675	141.435	145.916	88.9443	62.298	151.828	ENSG00000285928
AC103855.2	74.8439	75.8176	66.827	254.362	53.1735	31.0135	25.2408	12.17	37.6524	32.9094	29.1761	30.4477	13.863	26.5288	ENSG00000254746
AC103952.1	59.6727	87.3327	108.685	105.547	99.1799	55.0736	58.2912	30.8734	68.1538	37.3232	69.7859	44.9403	92.4422	58.1469	ENSG00000253596
AC104009.1	601.149	513.542	690.072	607.764	737.046	571.314	705.021	631.696	576.024	550.594	482.078	516.593	476.926	389.732	ENSG00000254768
AC104066.4	49.9081	36.827	47.3755	42.2189	22.1384	26.9748	76.8384	38.0772	35.1095	49.1095	44.4092	76.773	67.322	58.1469	ENSG00000286161
AC104083.1	271.239	314.608	164.421	83.4783	174.45	115.767	123.648	50.4266	67.1211	129.649	74.0153	73.0279	215.029	68.9148	ENSG00000260244
AC104109.3	56.4178	13.6786	0	0	43.3912	164.097	22.08	24.6987	73.3169	47.1451	43.3518	0	174.836	89.3739	ENSG00000272772
AC104109.4	30.1853	0	0	0	9.23889	69.0549	45.4348	111.117	53.5528	53.3449	41.0648	126.288	88.5253	13.7308	ENSG00000273345
AC104446.2	48.8231	50.5057	71.5278	35.5023	36.3069	21.3551	30.0288	29.8443	42.338	84.4684	65.5565	41.1953	49.2355	45.2253	ENSG00000275956
AC104447.1	274.494	248.319	259.172	151.604	224.04	149.485	146.611	270.657	206.527	213.135	204.071	256.534	184.884	116.294	ENSG00000280173
AC104452.1	217.125	91.9402	1080.08	105.591	1334.11	438.763	683.689	645.141	585.72	177.523	574.023	605.725	699.106	503.811	ENSG00000283189
AC104581.4	233.266	311.452	156.061	214.933	285.142	261.881	177.523	203.765	110.492	175.812	262.226	126.395	292.399	537.32	ENSG00000280046
AC104794.3	307.043	259.894	217.37	211.095	173.565	124.759	92.7359	151.28	130.112	225.904	220.989	201.295	98.471	202.437	ENSG00000260077
AC104825.1	813.718	650.26	451.461	565.158	388.75	446.208	376.243	401.354	503.925	461.629	440.92	429.741	359.721	408.105	ENSG00000251615
AC105052.1	400.349	134.682	68.741	40.2999	138.143	34.8425	105.101	274.773	459.522	12.7685	54.9828	199.422	199.956	999.265	ENSG00000205236
AC105052.3	72.6922	1512.01	848.115	621.77	1336.27	447.332	269.376	922.086	213.755	1712.94	345.757	605.757	1063.09	330.576	ENSG00000267645
AC105233.5	50.3397	41.946	48.0722	18.0416	35.5	61.3377	96.532	57.9592	54.0524	103.861	68.2077	41.2868	120.48	29.1821	ENSG00000284606
AC105339.2	132.365	139.943	86.3907	110.345	92.9812	93.2879	115.699	79.2418	109.459	126.703	100.449	93.6256	115.553	185.209	ENSG00000252690
AC105345.1	47.8388	37.12	42.133	43.8225	43.6452	19.3706	35.2481	30.1515	47.1616	22.8521	66.8789	119.566	78.0793	30.6206	ENSG00000205959
AC105383.1	400.836	340.194	326.088	134.798	334.06	222.023	269.526	189.773	160.928	103.023	261.379	240.603	336.119	268.313	ENSG00000250241
AC105389.3	185.528	30.5138	335.344	296.492	268.317	336.061	180.173	275.802	163.156	420.377	265.398	361.395	112.538	110.91	ENSG00000250467
AC105942.1	242.32	323.943	488.586	397.988	538.993	341.745	396.373	316.623	219.078	261.631	322.367	302.36	290.202	278.906	ENSG00000235501
AC106795.1	757.716	656.479	530.755	744.857	419.087	708.068	596.269	575.854	598.698	590.069	559.899	571.188	848.081	911.71	ENSG00000170089
AC106820.4	299.448	400.889	282.395	202.459	241.751	332.689	287.04	239.784	198.266	293.675	336.241	308.964	228.091	292.888	ENSG00000260293
AC106881.1	423.133	312.504	392.938	426.987	374.581	314.706	241.113	343.724	306.692	260.28	398.626	425.996	179.86	146.444	ENSG00000271474
AC106886.5	2920.71	2783.07	2421.73	3216.31	3075.46	2768.29	2632.82	2996.78	2129.29	2931.84	3125.56	2857.45	2397.47	2004.99	ENSG00000282034
AC107027.3	311.383	295.669	226.659	294.573	224.04	274.244	282.624	328.287	265.387	317.247	361.618	219.084	203.976	193.823	ENSG00000261167
AC107068.1	466.532	594.494	572.222	426.027	389.635	511.398	394.79	474.421	401.694	424.306	586.836	371.694	478.288	325.192	ENSG00000259959
AC107214.2	139.96	52.6101	64.0963	1.91904	53.1321	59.5694	39.744	24.6987	26.8485	40.2698	63.4417	35.5777	51.2451	27.9966	ENSG00000272744
AC107223.1	21.1116	49.9526	15.2908	35.1042	40.7157	72.8251	81.4143	29.3291	89.4599	80.1255	54.7639	32.0522	62.1251	50.4384	ENSG00000251600
AC107294.2	52.6055	73.3615	88.7611	79.224	72.6443	27.4682	85.66	15.3422	31.8281	106.103	65.8125	25.7873	49.8651	57.1233	ENSG00000272970
AC107375.1	200.717	334.6	231.304	219.73	263.889	254.013	320.601	195.532	241.636	219.028	285.488	319.263	228.091	247.663	ENSG00000259891
AC107398.3	173.593	216.753	118.903	30.7047	526.008	87.6682	55.6416	119.377	95.0022	38.3054	47.5813	82.3905	86.4133	17.2287	ENSG00000260918
AC107464.1	126.422	86.311	22.7293	48.6765	18.9856	108.544	115.266	8.47915	48.7112	69.4611	97.9395	127.123	222.919	50.2138	ENSG00000242686
AC107871.1	28.5087	17.2539	31.4548	43.8923	46.697	45.9026	50.4543	21.1409	144.606	65.0294	187.934	56.3016	39.1816	25.0072	ENSG00000260007
AC107886.1	203.972	125.212	196.005	230.285	180.649	176.46	211.968	143.047	194.135	146.346	135.342	162.908	163.783	147.521	ENSG00000255372
AC107918.4	104.17	127.312	81.8428	24.7308	18.6988	67.8605	90.7435	31.1308	33.1284	83.6031	62.7688	41.7675	61.6367	20.2421	ENSG00000284610
AC107952.2	110.666	204.127	87.3196	94.0331	71.7283	112.395	109.517	50.4266	81.578	128.667	140.629	102.988	146.702	116.294	ENSG00000272343
AC108010.1	24.954	11.5742	66.8831	32.6237	100.951	31.4706	71.5392	170.833	87.7738	114.916	95.1626	162.908	72.3461	9.69115	ENSG00000242588
AC108047.1	86.7966	59.9755	57.5938	75.8022	93.8667	97.7837	92.7359	58.6595	97.0675	73.6643	63.4417	39.3227	102.49	62.454	ENSG00000233654
AC108448.2	55.3328	65.2365	55.7359	12.4738	43.3912	32.5946	20.3136	25.7278	50.599	39.2876	29.6061	69.2829	40.1923	119.524	ENSG00000236710
AC108471.2	47.3966	138.234	89.8338	111.658	70.1258	80.4454	55.8664	30.4965	32.3681	86.7559	117.324	66.8462	76.6206	77.9939	ENSG00000255458
AC108488.3	70.8049	238.795	125.849	166.825	231.307	185.82	194.185	84.1632	134.184	249.287	160.274	262.561	268.403	160.585	ENSG00000287126
AC108519.1	63.8644	77.1016	159.743	75.406	301.249	25.664	73.3593	67.2147	41.4506	122.63	171.172	161.572	170.772	27.7244	ENSG00000288075
AC109322.1	128.025	146.256	112.401	132.414	145.228	110.147	162.509	109.086	159.025	156.168	133.228	153.546	157.755	155.058	ENSG00000255224
AC109347.1	84.6267	88.3849	65.0252	53.7332	45.1623	43.8341	26.496	14.4076	75.3822	29.4657	39.1224	47.749	27.1298	89.3739	ENSG00000260526
AC109460.2	49.4209	16.1038	54.682	58.1805	97.9062	40.9236	61.8533	53.6902	171.37	98.6241	78.2413	121.485	64.1607	54.3165	ENSG00000260853
AC109460.3	324.402	460.864	193.218	171.754	384.322	687.858	393.024	345.782	675.342	692.444	508.591	395.1	483.312	607.312	ENSG00000261067
AC109587.1	94.7567	87.1074	14.6293	44.8266	61.3293	65.7435	62.9239	67.4102	77.5071	89.7376	93.382	67.2472	76.7555	85.9701	ENSG00000244513
AC109782.1	288.086	90.8788	64.519	68.5743	66.8372	78.064	34.187	109.518	82.992	45.8035	65.046	76.2258	79.7586	41.668	ENSG00000286447
AC110079.1	237.553	433.066	250.756	281.082	440.018	133.723	235.036	468.162	357.222	506.718	334.073	212.529	277.368	151.794	ENSG00000260404
AC110285.2	21.2544	42.5948	28.8594	53.4767	31.699	46.5575	66.8756	77.8105	117.952	53.6307	25.8813	73.9581	70.0009	94.2769	ENSG00000262877
AC110373.1	48.8231	93.6459	81.746	23.0285	67.3007	46.082	40.6272	72.038	53.6969	44.1986	100.449	45.8765	35.1682	23.6895	ENSG00000249244
AC110491.1	631.445	406.15	351.136	168.876	129.288	287.731	75.072	246.987	389.303	137.507	240.021	297.729	468.24	161.519	ENSG00000261292
AC110619.1	102.68	58.1517	61.2794	138.496	109.314	96.9119	65.2939	78.0962	67.4066	71.7805	133.201	106.4	102.522	103.515	ENSG00000218416
AC110774.1	354.781	142.047	173.71	153.523	194.818	119.139	109.517	132.756	166.254	97.2368	98.3347	156.355	130.625	106.603	ENSG00000279013
AC111200.2	29.2939	49.4535	53.8781	61.4094	52.2466	61.8173	46.8096	86.4456	70.219	74.6464	62.3844	52.4303	105.505	113.063	ENSG00000231351
AC112128.1	129.11	108.377	22.2944	69.0855	76.156	101.156	72.4224	53.5139	100.165	11.7863	52.8681	92.6893	112.538	26.9198	ENSG00000285943
AC112220.2	168.168	180.979	105.898	142.969	108.035	263.005	175.757	259.337	153.862	85.4505	114.195	132.948	103.495	87.2203	ENSG00000271643
AC112484.1	27.8522	28.6213	88.8452	35.7276	108.007	71.3578	66.7135	21.8637	45.7575	41.9564	45.6988	113.051	112.327	33.5158	ENSG00000231305
AC112497.2	168.168	52.6101	62.2384	99.7902	56.6742	65.1892	81.2544	83.3582	112.557	82.504	64.4991	48.6853	37.1778	82.9131	ENSG00000279413
AC113189.4	8.67966	261.998	39.0151	73.8831	72.6139	306.839	465.446	79.2418	107.394	357.517	90.9331	168.526	179.86	4.30718	ENSG00000272884
AC113191.1	468.702	196.762	272.177	234.123	321.449	68.561	86.5536	268.599	139.405	260.28	252.71	209.721	99.4758	82.9131	ENSG00000254198
AC113383.1	404.548	500.343	86.6029	333.816	415.097	457.815	406.023	265.546	386.885	398.414	520.458	357.552	287.185	334.12	ENSG00000250320
AC113935.1	337.422	319.869	405.014	364.618	230.239	107.899	89.2032	288.152	293.268	226.886	327.782	220.02	120.577	465.175	ENSG00000226084
AC114271.1	53.1629	175.718	119.832	158.321	149.655	232.658	132.48	150.251	125.981	218.046	180.809	167.59	121.582	188.439	ENSG00000274425
AC114491.1	87.8816	81.0195	91.0353	94.9926	51.361	17.9832	16.7808	90.562	55.7622	65.8067	79.3022	56.1753	16.0769	121.678	ENSG00000224550
AC114811.2	141.044	227.275	150.487	139.131	125.746	114.643	158.093	193.473	220.983	204.296	179.752	133.885	247.182	158.289	ENSG00000260641
AC115223.1	245.2	410.358	473.755	497.991	362.184	280.988	215.501	528.964	562.785	438.057	456.78	476.554	217.038	1080.02	ENSG00000243199
AC115284.2	69.4373	115.742	106.827	87.3164	50.4755	214.675	139.546	83.3582	139.405	71.6999	77.1874	161.036	154.74	57.0701	ENSG00000280422
AC116407.1	46.6532	35.7748	29.7258	66.207	16.8252	41.5862	42.3936	25.7278	43.3706	55.0026	42.2945	36.514	52.2499	25.8431	ENSG00000214708
AC116533.1	554.413	768.107	713.42	766.657	428.599	876.682	805.478	602.032	607.188	406.627	651.335	544.901	695.326	1124.17	ENSG00000244398
AC116565.1	541.909	590.194	645.36	609.169	617.882	643.945	998.329	1113.44	765.84	1102.29	988.811	768.027	861.439	645.019	ENSG00000283183
AC116913.1	40.1434	63.1321	38.0862	37.4213	30.9937	22.479	17.664	41.1646	56.7948	29.4657	24.3193	51.4941	34.1634	79.6828	ENSG00000261351
AC118344.2	32.5487	25.2528	39.0151	51.8141	27.4516	48.3299	65.3568	32.9316	72.2843	40.2698	62.3844	74.9005	56.2692	50.6093	ENSG00000279759
AC118549.1	1884.62	1651.86	1429.34	1409.24	1484.13	1336	1451.18	1351.95	1101.72	1614.11	1375.22	1394.27	1237.45	1173.33	ENSG00000036549
AC118553.2	55.2578	64.3073	158.731	23.4837	145.54	962.962	566.697	1835.55	508.084	88.5035	189.252	83.6678	54.7927	24.468	ENSG00000283761
AC119673.2	252.124	143.524	7.82361	204.556	4.15317	5.27134	346.74	0	3.87445	3.68519	9.91808	200.839	344.749	0	ENSG00000286619
AC120036.4	0	316.713	206.223	0	214.299	334.937	280.857	242.871	255.06	269.12	300.291	221.893	194.932	135.676	ENSG00000255366
AC120049.1	58.5877	51.5579	36.2283	40.2999	34.5359	59.5694	60.0576	30.8734	57.8274	51.0739	72.958	69.2829	71.3413	51.6861	ENSG00000267414
AC120053.1	80.2869	111.533	33.4416	41.2594	31.8793	77.5526	59.1744	40.1354	62.9906	65.8067	54.9828	30.8964	114.548	85.0667	ENSG00000271971
AC120114.1	37.9735	34.7226	56.6649	59.4903	94.7522	59.5694	54.7584	76.1544	91.9043	94.2903	91.9905	126.395	96.4614	37.6878	ENSG00000247735
AC121493.1	163.829	223.067	245.238	118.021	165.595	294.475	181.939	181.124	163.156	137.507	189.268	180.697	196.942	205.668	ENSG00000270059
AC122688.3	19.5292	31.566	13.934	29.7452	38.078	69.685	58.2912	43.2228	23.7506	50.0917	94.1052	54.3028	71.3413	62.454	ENSG00000279233
AC122718.1	75.947	92.5937	37.1573	56.6117	44.2767	77.5526	43.2768	59.6886	45.4358	50.0917	32.7782	37.4502	35.1682	37.6878	ENSG00000250461
AC124016.1	76.0515	36.8241	70.704	50.7667	70.9262	35.9419	56.5314	48.3251	81.5474	49.0633	46.5231	83.3069	80.4405	110.921	ENSG00000272677
AC124016.2	327.657	432.455	240.593	242.759	120.433	238.278	204.902	126.581	255.06	165.008	234.734	179.761	260.245	267.045	ENSG00000273156
AC124045.1	285.344	385.106	213.654	286.897	243.522	340.557	276.441	206.852	251.962	249.476	277.029	272.45	264.264	375.801	ENSG00000272077
AC124242.1	197.233	151.942	218.555	175.62	104.993	137.845	164.39	76.6131	134.822	74.6055	169.632	201.793	129.836	127.631	ENSG00000245281
AC124303.1	72.6922	49.4535	67.812	16.3119	133.716	16.8593	60.0576	109.086	58.8601	56.967	14.8031	92.6893	42.2019	6.46076	ENSG00000280234
AC124798.1	380.82	407.202	376.217	177.511	423.286	624.917	275.558	649.371	529.741	374.214	574.148	312.709	366.754	600.851	ENSG00000260196
AC124944.2	59.746	59.4609	40.0431	75.5983	57.1938	86.3998	112.312	75.0965	135.796	61.8592	107.124	74.7781	89.8135	43.0357	ENSG00000260261
AC125232.2	219.161	225.171	398.512	257.152	315.25	294.475	306.47	217.143	134.242	466.54	300.291	479.363	303.452	120.601	ENSG00000285793
AC125257.1	296.193	384.053	118.903	174.633	168.252	310.21	172.224	55.5721	172.45	167.955	133.228	169.462	115.553	213.205	ENSG00000259623
AC125437.1	37.9735	32.6182	26.939	24.9475	63.7585	87.6682	63.5904	27.7861	29.9464	56.967	23.262	33.7052	48.2307	36.611	ENSG00000267655
AC125611.4	333.082	902.789	1858.79	834.783	528.664	3729.27	384.192	4664.97	3457.26	444.932	1186.36	3283.45	1666.97	865.742	ENSG00000258334
AC126474.2	458.937	471.386	287.969	250.435	227.582	284.36	260.544	245.958	269.517	279.924	305.578	224.701	263.259	319.808	ENSG00000280088
AC126755.1	1181.3	1461.88	1262.79	1691.28	1873.35	709.442	1375.4	1367.84	1773.07	1326.1	1776.47	1906.84	1014.31	941.764	ENSG00000205746
AC126755.6	0	168.352	348.35	0	0	759.791	270.259	684.361	912.848	150.275	0	582.351	319.528	49.5325	ENSG00000285628
AC127024.5	70.5222	54.7145	52.0202	55.6522	32.7648	30.3467	37.0944	16.4658	68.1538	119.827	49.696	58.9841	64.3076	93.6811	ENSG00000266490
AC127070.2	128.025	74.7063	62.2384	73.8831	62.873	47.2059	45.9264	65.8633	74.3496	60.8958	61.327	66.4742	63.3028	82.9131	ENSG00000250790
AC127496.7	203.972	167.3	121.69	153.523	173.565	88.7921	111.283	114.232	90.8717	152.239	142.744	147.928	86.4133	167.98	ENSG00000280351
AC127502.2	81.3718	55.7667	32.5126	53.7332	25.6805	19.1072	53.8752	46.3101	85.7085	21.6082	170.235	32.769	31.149	15.0751	ENSG00000270055
AC129492.3	120.43	14.7308	22.2944	37.4213	41.6201	640.652	817.843	66.8924	80.5454	32.4123	22.2046	88.008	605.898	44.1486	ENSG00000263620
AC130371.2	9.76462	39.9836	13.934	7.67617	43.3912	35.9664	72.4224	61.7468	75.3822	89.3793	60.2696	62.7291	45.2163	19.3823	ENSG00000274370
AC130466.1	33.4205	59.6598	83.4827	25.7011	65.715	31.5869	81.1017	47.4062	56.2632	68.4565	40.6938	36.707	53.0318	42.4163	ENSG00000283213
AC130650.2	287.514	189.396	179.284	274.423	388.75	168.593	115.699	132.756	140.438	175.812	103.621	137.63	162.779	80.7595	ENSG00000276564
AC131160.1	116.09	106.272	91.0353	0	0	230.41	0	0	117.72	0	0	82.3905	0	181.978	ENSG00000283765
AC131212.3	57.5028	41.0358	20.4365	63.3284	91.2101	107.899	88.32	87.4747	75.3822	79.5574	38.065	81.4542	96.4614	120.601	ENSG00000280287
AC131392.1	42.3133	44.1924	42.7309	61.4094	61.1019	67.4371	124.531	92.6202	84.6759	229.832	58.1549	142.311	83.3989	47.3789	ENSG00000198237
AC132008.2	471.226	483.054	492.92	482.501	633.111	469.295	579.854	443.959	475.905	618.477	570.628	544.207	471.982	373.866	ENSG00000214135
AC132192.2	32.5487	47.349	67.812	102.669	67.3007	26.9748	68.0064	21.6114	42.338	39.2876	45.4666	44.9403	79.3797	109.833	ENSG00000268403
AC132219.2	159.489	131.525	105.898	127.616	109.806	87.6682	128.947	120.406	84.6759	158.133	122.654	103.924	98.471	102.295	ENSG00000280193
AC132812.1	227.841	239.902	95.68	187.107	118.662	56.1975	90.0864	111.144	268.485	110.987	194.555	219.084	169.812	167.98	ENSG00000265298
AC132872.1	212.652	208.336	191.36	163.119	142.571	113.519	113.933	101.882	131.144	145.364	180.809	166.654	162.779	172.287	ENSG00000260563
AC132872.5	295.034	364.127	495.175	331.855	372.042	313.572	292.057	273.452	338.265	372.967	333.664	485.66	438.586	352.203	ENSG00000287737
AC133552.2	21.2197	40.2634	31.5968	100.103	27.1086	40.1417	50.319	44.6306	70.7138	61.4081	54.8469	46.7707	81.1717	66.7631	ENSG00000262587
AC133552.5	36.8886	35.7748	61.3095	98.8307	50.4755	69.685	65.3568	66.8924	39.2401	35.3588	41.2371	87.0718	77.3701	71.0684	ENSG00000275494
AC133644.3	173.104	154.064	161.037	187.806	176.94	220.355	158.482	193.638	147.259	126.754	179.31	147.615	374.2	84.6648	ENSG00000284879
AC134043.3	112.836	143.099	181.142	115.143	77.0415	66.3131	50.3424	50.4266	96.0349	47.1451	77.1874	90.8168	69.3316	105.526	ENSG00000279204
AC135048.4	71.6072	29.4616	48.3045	91.1545	58.4453	62.9412	72.4224	56.6013	133.21	53.0383	78.2448	123.586	66.3172	108.756	ENSG00000279196
AC135050.6	302.525	272.102	235.02	243.323	192.634	161.665	153.722	200.617	235.232	183.23	260.224	195	237.644	241.55	ENSG00000278133
AC135506.1	100.901	86.2805	40.873	57.5713	51.361	56.1975	22.08	37.0481	36.1422	75.6286	23.262	61.7929	34.1634	13.9983	ENSG00000270441
AC135983.2	79.9942	74.2948	44.9733	51.0177	78.0752	47.3954	72.0464	105.302	102.773	38.2841	33.7016	40.858	26.72	18.3156	ENSG00000223509
AC137630.1	232.181	15.783	8.36039	11.5143	17.7107	31.4706	21.1968	10.2911	335.606	30.4479	10.5736	20.5976	30.1442	26.9198	ENSG00000223343
AC137630.3	31.4638	59.9755	59.4517	21.1095	48.7044	75.3047	54.7584	48.3683	74.3496	65.8067	56.0402	52.4303	46.2211	101.219	ENSG00000272434
AC138028.2	24.0618	28.3281	36.7392	21.849	36.8348	128.221	112.578	44.0403	36.7139	118.25	65.7308	39.6575	51.5623	54.5478	ENSG00000224888
AC138035.1	122.297	21.7956	48.0964	131.482	127.026	7.52604	35.8734	95.3704	41.8082	83.5003	72.6931	138.369	52.8538	19.2054	ENSG00000238035
AC138392.1	397.094	301.982	370.644	323.359	419.744	316.954	305.587	454.868	309.79	358.499	440.92	331.435	285.365	312.27	ENSG00000219201
AC138393.1	155.898	39.1796	102.215	102.965	93.4225	119.45	81.469	122.923	88.5214	73.35	124.011	96.2083	133.793	74.7262	ENSG00000185495
AC138409.2	145.436	115.656	38.9928	244.667	25.5552	107.098	35.4891	37.2749	69.3168	53.3117	79.9737	47.7268	98.3512	33.1934	ENSG00000215158
AC138430.1	56.4178	28.4094	50.1623	65.2474	96.5233	158.477	98.0351	51.4557	74.3496	51.0739	59.2123	31.8327	53.2547	36.611	ENSG00000267629
AC138649.1	424.694	825.809	838.059	332.064	589.34	933.281	571.256	469.435	425.651	570.354	765.605	500.269	565.727	603.856	ENSG00000274253
AC138696.1	0	187.292	0	0	177.993	61.8173	53.8752	0	204.461	0	45.4666	164.781	93.447	49.5325	ENSG00000264668
AC138811.2	0	0	0	35.5023	55.7887	143.866	80.3712	258.308	20.6527	317.247	9.51626	86.1355	395.894	187.362	ENSG00000260342
AC138866.1	59.6727	98.9069	132.837	138.171	144.342	207.931	219.917	283.006	193.102	256.352	162.834	244.363	198.952	108.756	ENSG00000253816
AC138866.2	75.947	108.377	103.111	92.114	128.403	135.998	179.29	105.999	160.058	287.782	121.597	191.932	136.654	73.222	ENSG00000254701
AC138894.1	115.456	223.604	165.119	115.978	169.885	97.3706	101.647	95.3494	95.8495	125.79	217.529	70.462	122.293	417.727	ENSG00000261832
AC138904.1	98.7311	125.212	169.066	173.673	121.318	122.511	163.392	100.853	147.667	143.4	160.719	132.948	199.956	173.364	ENSG00000246465
AC138932.1	1499.49	1280.9	1315.47	2102.56	2451.25	726.372	1728.69	2665.49	2744.44	2499.96	1371.18	2797.08	1792.56	1194.04	ENSG00000183458
AC138969.1	1616.09	1776.86	1545.06	1343.28	1925.11	1354.84	1259.11	1150.53	1833.76	1385.67	1961.69	2385.7	2114.78	1808.76	ENSG00000183889
AC138969.2	270.154	932.25	923.358	473.044	714.627	606.933	891.148	1204.06	1119.37	519.579	595.295	775.22	646.09	642.846	ENSG00000227827
AC139256.2	459.731	544.438	439.923	525.912	382.912	371.654	630.148	672.44	696.978	692.876	523.285	513.736	507.081	423.026	ENSG00000270580
AC139272.1	48.8231	46.2968	51.0913	46.057	57.5598	49.4538	93.6191	94.6785	35.1095	110.987	84.589	80.518	81.3893	52.7629	ENSG00000253366
AC139530.1	158.404	202.023	263.817	296.492	270.974	275.368	288.806	187.299	213.755	296.621	267.513	255.598	328.572	311.193	ENSG00000262049
AC139768.1	74.8621	91.5415	83.6039	112.264	78.8126	69.685	71.5392	82.3291	61.958	55.9848	96.22	73.9642	97.4662	78.606	ENSG00000278126
AC139769.1	122.284	244.972	198.288	232.186	147.442	146.811	118.73	196.694	142.85	171.158	177.78	111.375	208.116	120.617	ENSG00000233836
AC139795.1	62.3041	60.7627	110.723	84.3076	124.87	79.5912	108.537	93.4083	88.1688	77.2481	57.9012	128.499	68.7018	26.3269	ENSG00000246596
AC139795.2	217.647	188.383	70.113	170.645	149.933	135.481	102.694	155.07	192.73	144.258	234.348	209.377	178.551	92.5097	ENSG00000247679
AC139887.2	108.527	118.512	119.053	126.545	137.634	105.001	137.988	165.748	155.107	146.055	164.729	134.429	163.738	104.079	ENSG00000249592
AC140134.1	379.735	316.713	317.695	318.561	221.384	278.74	308.237	413.704	395.498	779.859	406.027	396.036	323.548	201.36	ENSG00000179978
AC140725.1	35.715	43.9281	39.8392	43.1871	38.2016	53.3051	66.3959	51.2896	40.3745	46.8218	42.0384	51.8372	52.3888	43.1451	ENSG00000259553
AC141586.1	45.8391	114.468	83.6025	125.263	142.725	201.403	256.803	274.63	209.8	235.238	208.914	270.819	240.487	93.7684	ENSG00000215154
AC141586.2	110.666	160.987	94.7511	114.183	116.005	91.04	146.611	60.7177	58.8601	166.972	91.9905	80.518	87.4182	94.7579	ENSG00000260176
AC144548.1	53.1629	75.7585	26.0101	69.0855	212.528	60.6933	27.3792	14.4076	98.1001	49.1095	23.262	55.2391	72.3461	23.6895	ENSG00000258210
AC144652.1	339.592	445.081	472.826	309.925	283.371	249.517	299.405	259.337	338.704	334.927	222.046	319.263	274.312	424.257	ENSG00000273117
AC144831.1	227.841	527.153	208.081	124.738	309.937	349.549	784.281	200.677	376.911	521.543	410.257	456.893	584.797	539.474	ENSG00000261888
AC145124.1	77.032	72.6019	49.2334	80.5998	36.3069	103.403	137.779	147.163	117.72	100.183	63.4417	25.2789	98.471	131.369	ENSG00000255495
AC145138.1	305.958	329.339	315.837	301.29	218.727	249.517	317.069	404.442	380.009	593.243	319.323	367.948	345.653	258.431	ENSG00000251634
AC145207.5	152.979	296.721	193.218	82.5188	95.6378	171.964	86.5536	108.057	140.438	131.613	158.604	143.247	167.803	293.965	ENSG00000263731
AC146944.4	128.025	101.011	55.7359	127.616	61.1019	29.2227	81.2544	85.4164	114.622	118.845	84.589	179.761	154.74	62.454	ENSG00000269983
AC146949.1	27.1239	38.9314	39.0151	38.3808	62.873	21.3551	117.466	17.4949	41.3053	157.15	47.5813	59.9204	101.485	10.7679	ENSG00000235558
AC159540.2	1164.12	1620.29	982.387	1004.03	631.763	823.829	786.987	1126.24	1500.64	891.357	1239.63	1434.64	1288.41	1043.43	ENSG00000277701
AC233296.1	681.259	645.721	971.633	800.737	615.303	683.017	503.312	668.856	525.536	542.931	578.497	619.589	403.766	528.422	ENSG00000280870
AC233699.1	85.7117	119.951	103.111	75.8022	33.6503	44.958	45.9264	15.4367	52.6643	72.6821	80.3595	64.6016	51.2451	19.3823	ENSG00000261499
AC233723.2	224.586	389.314	535.994	399.161	576.483	561.975	640.32	303.589	468.815	591.278	572.033	518.686	521.495	481.327	ENSG00000280254
AC233968.1	264.73	91.5415	229.446	229.326	21.2528	160.725	196.953	188.328	242.669	170.901	268.57	257.47	198.952	148.598	ENSG00000274615
AC233992.2	59.6727	88.3849	77.1014	124.738	98.2944	57.3215	48.576	76.1544	148.699	21.6082	80.3595	88.008	96.4614	40.9182	ENSG00000271698
AC234775.3	105.241	33.6704	58.5227	97.8712	32.7648	33.7185	93.6191	33.9608	21.6853	57.9492	49.696	48.6853	44.2115	11.8447	ENSG00000261101
AC234783.1	73.7771	59.9755	61.3095	73.8831	58.4453	74.1808	82.1376	78.2126	88.8064	50.0917	70.8433	87.0718	98.471	119.524	ENSG00000235946
AC234917.3	154.064	284.094	288.898	359.82	282.486	386.639	272.909	192.444	264.354	294.657	272.799	323.008	351.682	282.12	ENSG00000287222
AC239809.3	1.45119	21.5135	39.5103	15.7935	531.941	38.9308	98.7102	41.9362	28.0727	61.9053	117.415	7.43711	42.158	54.4073	ENSG00000227733
AC241585.2	16.3359	27.7615	45.7864	8.43874	78.1377	127.693	137.279	63.0304	76.6222	109.694	55.9327	74.4021	88.7859	107.097	ENSG00000281571
AC241952.1	1577.68	1623.09	1793.28	1183.54	1400.11	1769.45	1568.56	2769.17	1593.44	1827.14	1947.95	1776.01	1430.58	1403.66	ENSG00000275131
AC242376.2	132.094	118.173	250.054	198.024	175.295	148.928	44.8728	168.288	307.524	197.223	124.85	284.724	131.81	99.3319	ENSG00000274471
AC242426.2	61.5812	67.9168	64.4016	18.351	34.9304	76.5785	103.81	60.2759	19.7492	73.964	72.0415	35.812	44.4394	81.46	ENSG00000237188
AC242842.3	283.174	355.644	266.603	247.556	232.01	294.475	427.469	325.2	306.692	209.206	377.478	220.02	459.197	318.731	ENSG00000286185
AC243562.2	205.057	217.806	217.37	153.523	245.293	135.998	186.355	298.443	235.44	169.919	180.809	319.263	140.673	152.905	ENSG00000259683
AC243919.1	7203.53	7657.13	10861.6	9659.84	6162.25	3698.77	2651.98	3949.21	3487.92	5412.62	4089.78	6386.36	3062.85	14471.5	ENSG00000237550
AC244033.2	98.8783	107.193	162.786	94.5185	118.328	148.426	240.04	30.1115	66.1759	78.5794	88.6446	174.939	174.615	56.0373	ENSG00000285184
AC244090.1	30.3788	53.6623	39.0151	95.9521	49.59	113.519	110.4	33.9608	39.2401	102.148	80.3595	61.7929	116.558	95.8347	ENSG00000197180
AC244154.1	360.283	424.756	356.682	349.765	864.864	152.56	274.169	415.566	449.323	457.96	301.873	435.192	310.363	221.836	ENSG00000274487
AC244197.3	379.434	362.665	724.066	1567.03	1172.42	177.746	291.319	1678.76	2395.92	674.15	1173.39	3145.29	211.8	301.1	ENSG00000241489
AC244517.1	215.907	500.848	347.421	142.009	384.322	300.095	204.902	286.094	361.422	266.174	312.979	234.064	166.798	206.744	ENSG00000272108
AC244669.1	86.1439	35.5612	82.5442	48.7724	76.289	72.9463	152.072	93.7018	77.6334	48.1737	88.7128	100.578	62.6877	68.2066	ENSG00000223804
AC244669.2	60.7576	34.7226	244.309	54.6927	18.5962	206.807	148.378	198.619	87.7738	86.4327	218.874	205.04	57.274	30.1502	ENSG00000274642
AC245033.1	0	4133.05	0	0	0	1479.12	0	0	0	0	5289.98	0	0	0	ENSG00000260836
AC245060.4	92.2214	127.316	128.193	106.507	161.167	80.9245	106.867	109.086	79.5127	135.542	157.547	132.012	104.5	55.9933	ENSG00000272779
AC245060.5	82.4568	47.349	38.0862	47.0165	38.078	46.082	50.3424	74.0962	64.0232	28.4835	86.7037	66.4742	112.538	3.23038	ENSG00000274422
AC245060.6	123.685	167.3	151.416	106.507	76.156	118.015	81.2544	160.542	163.156	121.792	151.203	235.936	181.87	54.9165	ENSG00000279278
AC245060.7	688.948	526.101	628.887	805.038	657.952	515.893	485.76	620.556	592.731	627.619	507.534	562.69	603.889	570.701	ENSG00000286129
AC245100.4	57.9483	54.6733	50.6457	53.312	96.4204	48.8792	86.4369	70.7613	29.218	64.3465	70.1295	62.6655	53.0811	38.6661	ENSG00000231551
AC245100.7	42.3233	32.5689	46.4595	47.0298	78.8359	74.2031	71.5553	75.0117	63.0082	84.4937	37.0093	48.699	76.3872	92.6245	ENSG00000280649
AC245140.2	11.9345	28.4094	20.4365	34.5428	54.0176	30.3467	68.0064	49.3975	54.7295	59.9136	39.1224	45.8765	39.1874	38.7646	ENSG00000280195
AC245297.1	1084.92	1092.15	1491.81	864.499	873.993	1237.43	1163.13	3051.8	1275.53	802.422	1169.49	1667.41	1046.97	1392.25	ENSG00000215861
AC245297.3	294.265	285.723	257.764	195.836	308.319	235.692	338.133	205.193	222.013	221.084	160.325	261.034	324.713	285.942	ENSG00000274265
AC245452.1	57.2437	387.282	113.033	280.118	351.005	690.503	896.16	494.46	262.355	372.634	242.441	581.947	227.636	577.714	ENSG00000224086
AC246787.1	28.2089	55.7667	55.7359	44.138	33.6503	68.561	60.0576	49.3975	33.0443	52.0561	54.9828	62.7291	32.1538	103.372	ENSG00000225200
ACAA1	847.908	1097.54	1028.49	1271.6	1074.42	1813.32	1822.9	1381.03	1632.83	1074.16	1315.33	1383.76	2050.92	1897.26	ENSG00000060971
ACAA2	179.045	275.971	348.673	336.108	673.307	537.212	601.545	604.963	411.512	676.334	713.223	361.369	643.667	451.003	ENSG00000167315
ACACA	5584.51	5675.52	5882.28	4878.27	5120.69	5175.52	5125.02	7763.89	5649.68	4840.86	5438.37	5146.68	4124.36	4301.98	ENSG00000278540
ACACB	67.1973	83.0505	35.7852	38.4736	29.9508	41.0447	28.5876	91.8983	34.6393	77.9285	17.8812	28.0781	28.5782	4.1386	ENSG00000076555
ACAD10	292.66	371.473	449.873	405.864	403.817	312.099	297.346	299.436	364.874	413.541	420.264	457.663	357.359	376.44	ENSG00000111271
ACAD11	291.264	16.2117	42.8716	339.623	251.264	245.007	340.693	280.168	223.058	134.976	329.508	236.392	315.203	122.859	ENSG00000240303
ACAD8	1227.84	1606.33	1742.95	1338.95	1705.07	1763.19	2023.91	1583.25	1729.17	2069.32	1860.53	1426.09	1934.31	1736	ENSG00000151498
ACAD9	538.443	707.799	657.575	799.298	796.903	720.369	721.568	729.981	887.384	609.173	755.158	817.133	920.849	1029.46	ENSG00000177646
ACADM	1628.23	1437.48	1525.97	1622.64	1348.54	1647.56	1489.55	1539.53	1683.85	1091.35	1516.2	1362.73	1686.12	1933.57	ENSG00000117054
ACADS	177.705	105.08	157.198	147.296	195.224	183.426	148.822	184.691	255.992	102.99	118.93	176.847	117.067	236.632	ENSG00000122971
ACADSB	1307.54	1028.77	920.799	1148.21	891.064	737.282	965.791	796.841	942.572	825.618	994.816	899.264	1201.83	558.53	ENSG00000196177
ACADVL	1503.95	2144.02	1767.37	2808.44	2325.27	1594.63	2200.15	2373.52	3003.89	1633.86	1803.4	2793.15	4298.25	2724.58	ENSG00000072778
ACAP1	105.642	32.9649	32.1151	46.7378	122.412	47.7768	174.31	36.3289	73.2109	110.21	36.2279	180.198	191.58	215.28	ENSG00000072818
ACAP2	1529.83	1111.39	1084.63	789.776	783.997	758.088	865.001	1102.16	1159.7	892.638	943.797	1251.43	817.536	637.422	ENSG00000114331
ACAP2-IT1	104.156	77.8629	44.5887	39.3404	54.0176	44.958	64.4736	92.6202	59.8927	51.0739	57.0976	58.9841	51.2451	19.3823	ENSG00000229325
ACAP3	6430.98	10238.9	8259.7	13119.6	11111.9	9140.27	8324.32	10866.7	16298.4	10951.3	10621.3	15153.7	11369.8	14810.8	ENSG00000131584
ACAT1	1462.13	1551.65	1509.23	1676.49	1434.2	2082.62	1610.07	1996.15	1775.56	1457.2	1788.47	1356.92	1642.87	2718.01	ENSG00000075239
ACAT2	7049.82	8674.11	9262.3	8463.07	7180.22	12049.4	7616.12	11624.4	10498.6	7376.11	11293.9	7602.33	7651.25	12344.1	ENSG00000120437
ACBD3	2419.01	2025.11	2072.07	2109.84	2021.59	2248.7	2217.31	2174.12	1681.85	2307.72	2161.61	1761.71	2111.71	1907.73	ENSG00000182827
ACBD4	63.0898	88.7758	62.4164	102.08	123.13	53.2254	86.242	138.816	153.128	81.2572	80.5181	145.424	189.676	185.676	ENSG00000181513
ACBD5	2802.16	2012.66	2565.34	1722.9	2018.02	1873.97	2066.51	2196.89	1776.9	2020.36	1993.55	1982.77	2047.65	1980.79	ENSG00000107897
ACBD6	1762.26	1275.02	1416.95	1792.28	1990.15	2052.98	2010.72	1292.7	1699.68	1507.62	1275.14	1489.35	2014.93	2052.99	ENSG00000230124
ACBD7	188.509	59.5097	103.232	77.1176	70.2926	81.4112	77.9943	70.4573	104.511	76.0158	65.0473	101.259	88.7332	51.2847	ENSG00000176244
ACCS	85.3394	9.62745	25.6799	111.486	17.4006	85.7955	13.2733	62.5823	33.2933	28.5198	88.1888	222.93	96.7888	10.1031	ENSG00000110455
ACD	757.113	797.478	606.396	967.078	1082.99	929.916	986.631	591.458	1070.64	883.084	725.232	717.029	1065.33	1418.99	ENSG00000102977
ACE	36.8382	46.1869	58.4938	44.2601	90.9154	120.816	239.567	93.0811	150.632	163.367	104.418	88.7741	169.558	92.6542	ENSG00000159640
ACER2	313.553	230.432	331.629	297.452	282.486	147.238	220.8	304.618	229.245	274.031	270.685	284.622	254.216	86.1435	ENSG00000177076
ACER3	1284.82	1088.76	1120.12	741.674	896.315	1075.01	818.868	1027.01	1107.85	1107.26	934.953	874.798	738.974	1001.9	ENSG00000078124
ACHE	3991.95	5849.84	4901.91	3808.21	7956.56	7543.57	5884.02	9039.13	7537.57	5699.78	6821.31	6861.12	5732.81	7097.8	ENSG00000087085
ACIN1	2859.43	3777.85	3417.95	4073.15	4187.89	3999.54	4890.88	3309.67	4386.44	4202.2	3843.24	5411.88	4608.05	4135.3	ENSG00000100813
ACKR1	734.999	984.082	863.102	447.248	308.151	605.305	562.068	610.972	788.957	479.649	614.174	893.085	456.772	962.98	ENSG00000213088
ACLY	16109.8	18851.1	21030.3	20396	19721.5	21451.6	17753	30833.8	21392.1	19774.4	24539.9	20137	16277.2	18084.3	ENSG00000131473
ACO1	923.521	596.779	850.145	1313.76	927.903	704.734	772.907	1071.13	818.662	757.967	1311.46	742.811	1006.31	629.963	ENSG00000122729
ACO2	3683.61	4412.65	3839.04	4574.87	5087.03	4311.01	4321.96	4430.77	5050.93	4134.27	4086.74	4219.5	3400.2	5080.47	ENSG00000100412
ACOT1	71.3766	51.3918	163.892	109.99	140.347	267.759	213.046	120.019	156.455	129.232	111.366	150.252	192.302	152.412	ENSG00000184227
ACOT13	513.799	643.366	743.071	739.763	769.68	726.318	586.004	759.426	543.032	662.834	713.549	555.674	652.48	763.299	ENSG00000112304
ACOT2	343.788	223.038	464.98	417.055	609.517	735.258	693.796	628.737	723.336	651.916	519.973	521.08	602.513	637.041	ENSG00000119673
ACOT7	8934.56	10784.1	12710.1	12870.2	12171.1	10899.9	9370.09	11367	12773	10273.6	12575.7	10547.4	8647.69	18163.9	ENSG00000097021
ACOT8	727.436	882.178	1199.06	1197.1	1050.06	1169.67	1148.33	1137.9	988.254	1207.05	1311.54	903.545	955.68	1715.96	ENSG00000101473
ACOT9	735.373	621.345	800.813	633.233	428.75	705.989	594.39	970.408	842.948	693.653	769.981	648.178	605.517	796.891	ENSG00000123130
ACOX1	1509.12	1608.71	1561.14	1243.86	1446.74	1128.82	1231.2	1521.82	1489.56	1421.52	1734.44	1485.38	1111.7	1414.75	ENSG00000161533
ACOX3	723.372	508.596	772.625	601.843	710.847	395.729	459.685	703.949	651.645	610.692	591.535	592.457	480.635	655.78	ENSG00000087008
ACP1	3145.4	3402.61	3206.01	3096.6	2931.44	3111.83	2955.21	2714.53	3110.28	3141.92	2656.98	2495.12	3528.09	3866.37	ENSG00000143727
ACP2	1396.63	2034.24	1440.47	1750.61	1778.82	1455.94	1631.67	1835.32	2153.24	1319.72	1771.67	1663.75	1386.65	1742.55	ENSG00000134575
ACP6	132.517	85.6048	91.8534	142.126	159.366	102.471	125.589	144.23	161.321	292.847	165.783	40.606	212.256	116.042	ENSG00000162836
ACSBG1	7.52515	54.2134	134.496	89.2586	8.77425	68.901	102.452	24.4725	364.251	66.1773	49.2409	267.222	97.5692	57.6144	ENSG00000103740
ACSF3	294.435	554.142	496.864	424.264	663.37	329.615	484.397	397.149	534.178	688.619	374.698	488.054	386.071	428.557	ENSG00000176715
ACSL1	1968.68	2079.56	2242.6	1846.13	2218.89	2118.59	3275.93	2325.61	1995.87	2935.8	2809.45	1844.68	2281.02	2236.16	ENSG00000151726
ACSL3	7536.17	5648.16	4774.11	4308.35	5228.13	5039.99	4540.91	7006.65	5462.23	4560.42	5512.57	3814	3540.64	4447.23	ENSG00000123983
ACSL4	31501.5	16656.9	16010	24847.4	9315.95	10782.8	12627.4	16798.7	12832.4	11426	15804.8	10364.5	7861.08	11448.8	ENSG00000068366
ACSL6	2215.37	1766.49	1600.18	1062.25	2046.82	978.958	1859.77	1770.9	1490.89	1503.52	1677.77	1475.71	1720.38	973.975	ENSG00000164398
ACSS2	1151.09	1474.67	2199.6	1683.99	1588.12	1705.03	1405.7	3329.85	2358.66	1125.79	2289.28	1492.23	1198.31	2115.68	ENSG00000131069
ACSS3	38.4433	84.0616	69.0019	39.3262	43.137	73.9464	27.0343	38.1492	49.9348	35.4302	18.8723	30.4699	66.6208	26.5323	ENSG00000111058
ACTB	117847	118067	109997	137923	130724	111151	92336.4	96340.1	116349	98124.7	102413	95465.1	78724.5	130578	ENSG00000075624
ACTG1	149296	160168	136425	152586	149551	101856	88152.3	118242	133474	111173	130788	115472	78975.1	148614	ENSG00000184009
ACTL6A	850.938	912.162	940.249	815.509	695.582	901.809	651.811	730.64	847.452	749.375	767.736	705.136	746.07	1040.25	ENSG00000136518
ACTL6B	2417.36	3164.9	3506.57	3970.11	3516.35	3044	2884.51	2284.24	3217.15	2675.19	2769.98	2954.34	3148.39	4112.38	ENSG00000077080
ACTN1	610.254	780.509	493.176	746.536	1221.22	1266.6	1095.17	1153.86	927.549	1066.08	1199.09	836.272	1114.15	849.957	ENSG00000072110
ACTN2	75.7678	45.9551	40.4652	57.016	52.7656	90.0891	65.402	118.684	111.486	27.8551	51.4691	37.259	87.906	161.39	ENSG00000077522
ACTN4	2383.48	2951.6	2690.59	3082.18	3140.54	2918.6	2727.96	3458.85	3288.38	2907.99	2948.63	3505.57	2641.96	3721.68	ENSG00000130402
ACTR10	5867.45	5290	6774.01	6257.54	4496.09	5732.3	5226.4	5563.55	4886.21	5165.56	5637.84	4430.77	5121.87	6763.36	ENSG00000131966
ACTR1A	7300.46	8806.74	9992.37	9841.63	9234.33	10117.7	8820.97	10152.2	10154.4	7663.82	9139.08	9620.74	7817.31	10823.3	ENSG00000138107
ACTR1B	2084.15	2231.75	2667.17	2771.3	2116.54	2328	2086.42	2532.67	2702.94	2265.94	2146.14	3151.93	2436.94	2736.63	ENSG00000115073
ACTR2	14064.5	13551.2	12453.7	12523.4	11380	12192.7	12731.5	12276.2	10839.8	11682.2	12805.5	10914.6	12203.4	10590.3	ENSG00000138071
ACTR3	6792.26	5647.74	5705.44	6419.39	7204.74	8493.61	7810.46	5950.38	5102.11	6091.98	6286.91	4629.51	6384.91	5707.93	ENSG00000115091
ACTR3B	1127.41	934.162	987.577	1109.91	1203	1001.64	1074.22	1064.55	1060.17	840.721	969.128	1056.87	1195.9	1020.88	ENSG00000133627
ACTR5	387.33	252.528	313.979	231.245	330.305	327.07	248.179	299.472	294.3	334.927	289.717	238.745	259.24	240.125	ENSG00000101442
ACTR6	2001.26	1496.82	1575.07	1758.61	1012.69	927.563	911.589	1111.41	1319.62	1195.56	1054.42	894.226	1074.87	1949.11	ENSG00000075089
ACTR8	1380.07	1028.9	1381.43	1375.18	1671.41	992.338	1417.45	1550.25	1174.34	1642.12	1299.24	1332.7	1192.62	953.715	ENSG00000113812
ACTRT3	19.5292	62.0799	44.5887	82.5188	58.4453	107.899	89.2032	97.7658	76.4148	83.4862	70.8433	73.9642	109.524	90.4507	ENSG00000184378
ACVR1	687.384	843.223	532.725	664.413	602.662	514.867	528.511	692.51	666.993	483.112	593.642	428.556	444.319	386.624	ENSG00000115170
ACVR1B	7334.83	8283.28	7586.18	5802.93	6003.46	5692.17	6597.43	6970.67	6929.83	6526.08	6713.08	6941.54	6251.62	5613.79	ENSG00000135503
ACVR1C	72.6922	28.4094	28.7969	43.1785	41.6201	85.4203	47.6928	90.562	57.8274	27.5013	41.2371	17.7889	39.1874	13.9983	ENSG00000123612
ACVR2A	5912.81	5373.39	4071.12	2846.36	3770.45	3125.35	2319.16	3815.97	3678.68	3243.46	4324.03	4321.74	3326.95	3456.82	ENSG00000121989
ACVR2B	7487.15	8483.67	7964.62	5632.3	5515.88	4824.52	4604.16	6027.62	5499.96	6786.33	6708.45	7802.98	4924.36	4216.46	ENSG00000114739
ACVR2B-AS1	119.345	180.979	155.132	113.223	54.9032	97.7837	91.8527	78.2126	125.981	143.4	115.252	187.251	87.4182	86.1435	ENSG00000229589
ACY1	6.10223	69.3476	63.7703	97.5282	11.3307	52.869	51.8571	27.5632	30.2202	28.61	49.8604	18.7354	44.3816	43.1079	ENSG00000243989
ACYP1	396.623	273.363	251.778	270.83	269.641	240.339	244.404	238.567	231.6	156.029	127.599	204.009	324.312	323.547	ENSG00000119640
ACYP2	812.362	563.819	550.578	596.748	269.37	648.103	594.09	380.397	462.396	356.918	373.211	470.339	754.529	542.164	ENSG00000170634
AD000671.1	457.852	246.215	510.913	482.639	260.347	131.502	353.28	0	424.412	63.8424	392.281	485.917	526.519	361.803	ENSG00000188223
AD001527.2	40.1434	96.8025	36.2283	65.2474	48.7044	73.0568	120.998	112.173	78.4801	69.7355	48.6387	25.2789	48.2307	118.447	ENSG00000279504
ADA2	1859.56	161.608	1088.13	1376.36	1141.57	249.078	182.033	1551.37	1111.84	776.661	209.292	1704.19	162.449	697.618	ENSG00000093072
ADAL	830.042	593.513	862.473	921.501	466.675	455.397	705.395	595.069	718.812	663.528	776.421	770.576	639.859	664.804	ENSG00000168803
ADAM10	3206.77	3181.77	2619.51	2905.57	2256.62	2118.18	2498.82	2535.16	2603.76	2450.28	2793.4	2564.06	2222.52	1922.69	ENSG00000137845
ADAM11	3604.56	8222.04	6386.07	5275.6	2180.29	6176.29	4871.39	9066.44	14002.7	5977.54	7212.58	9754.62	7172.99	10297.8	ENSG00000073670
ADAM12	1243.05	1042.67	1343.29	2971.88	1159.18	2185.08	1173.51	3735.7	2064.71	1847.31	1882.23	1767.94	1009.16	1336.25	ENSG00000148848
ADAM15	131.451	265.089	212.786	227.054	436.315	323.06	399.864	386.357	551.121	413.993	383.978	313.77	492.292	889.842	ENSG00000143537
ADAM17	1162.05	1088.44	1237.31	899.646	1005.55	758.589	838.059	934.151	918.084	1007.57	1251.48	1010.16	908.209	847.902	ENSG00000151694
ADAM19	1944.3	2378.91	1894.31	1916.96	2356.19	1387.37	1584.78	3499.08	2577.35	1795.08	1710.11	2112.74	1201.25	1951.9	ENSG00000135074
ADAM1B	11.9345	31.566	49.2334	59.4903	21.2528	59.5694	27.3792	37.0481	41.3053	55.9848	38.065	65.5379	52.2499	29.0734	ENSG00000226469
ADAM20P1	54.7736	65.8687	60.8187	45.5345	44.7058	47.6634	57.0726	34.8221	27.1086	43.3519	40.4884	50.0833	59.8581	15.2212	ENSG00000259158
ADAM22	3809.83	3172.48	3039.58	2325.99	2809.24	2519.91	2919.02	4990.98	3144.65	3164.74	3686.56	3029.25	2533.77	1522.27	ENSG00000008277
ADAM23	2541.53	2142.6	2299.99	1740.83	2072.86	2007.82	2004.53	2459.01	2566.07	1596.15	2331.57	2083.61	1921.44	1435.99	ENSG00000114948
ADAM29	21.8596	71.7699	49.4347	15.5824	58.9558	10.214	63.6767	9.08157	27.7071	68.0649	30.4285	95.4225	45.9844	22.2455	ENSG00000168594
ADAM8	90.6281	161.886	85.2666	177.275	106.567	90.3087	151.136	197.858	184.026	171.275	113.392	147.029	182.204	161.598	ENSG00000151651
ADAM9	733.937	460.595	510.983	513.927	662.301	468.095	603.574	653.606	538.979	445.086	484.314	468.301	421.185	156.486	ENSG00000168615
ADAMTS1	34.3269	23.5942	16.9023	47.4931	50.8822	171.141	45.9623	96.1405	19.1	74.3074	86.381	23.3119	106.832	34.113	ENSG00000154734
ADAMTS10	1440.7	1938.78	2576.45	1811.65	1925.37	1426.75	1728.52	1643.38	2529.77	1809.64	2189.17	2589.55	2031.82	2206.27	ENSG00000142303
ADAMTS13	524.699	715.249	543.924	595.837	610.712	280.944	613.437	655.071	771.478	663.944	686.1	934.858	991.715	867.711	ENSG00000160323
ADAMTS15	82.4568	22.0962	49.2334	43.1785	95.6378	58.4454	45.0432	52.4848	29.9464	39.2876	28.5488	17.7889	36.173	19.3823	ENSG00000166106
ADAMTS16	77.6204	77.3283	167.258	118.892	77.2499	66.8568	71.9732	45.8259	89.0535	94.1283	38.679	148.281	66.1425	44.624	ENSG00000145536
ADAMTS18	75.095	21.5782	84.4122	31.1561	92.4157	99.5403	77.8201	31.4215	73.6484	70.0737	97.7346	118.434	34.4734	43.421	ENSG00000140873
ADAMTS2	108.345	53.4925	38.3695	48.5641	26.5419	65.5424	68.1212	35.1042	56.3292	60.3195	58.9699	58.7306	61.1626	42.0227	ENSG00000087116
ADAMTS3	8.48948	15.4372	33.6174	3.75399	150	63.7608	34.5539	100.656	46.4603	23.0561	26.8891	10.9889	52.0879	12.6384	ENSG00000156140
ADAMTS5	199.632	89.4371	52.0202	113.223	195.703	276.492	75.072	143.047	148.699	165.008	244.251	75.8367	61.2932	146.444	ENSG00000154736
ADAMTS7	547.21	1512.34	915.806	1317.52	750.704	910.377	759.945	1163.62	1834.41	1892.95	1521.75	1839.5	1181.53	2143.63	ENSG00000136378
ADAMTS9	111.814	5.50321	21.4004	68.2148	91.6729	76.4155	26.191	98.1219	36.9059	25.0374	62.6757	49.7519	26.2766	46.482	ENSG00000163638
ADAMTSL1	56.349	54.7946	64.9514	17.4886	39.1974	17.7733	114.119	45.8016	63.7969	27.3544	30.3185	54.4478	27.907	14.0186	ENSG00000178031
ADAMTSL2	35.8036	67.3409	27.868	58.5308	113.348	207.931	177.523	88.5038	88.8064	92.3259	23.262	58.0479	134.644	90.4507	ENSG00000197859
ADAP1	2825.02	3368.36	3864.89	3663.24	4491.39	3664.16	4075.12	4403.61	4534.07	3917.81	3813.53	4231.02	4029.41	6453.19	ENSG00000105963
ADAR	9756.62	8668.84	9517.23	8147.89	10525.3	7285.49	8399.06	8414.31	8197.75	9979.3	8604.61	8955.13	7899.29	6284.44	ENSG00000160710
ADARB1	2596.34	1925.12	2033.85	2172.89	3123.7	1797.82	2001.14	1952.03	1879.59	1624.01	1761.86	2637.27	1537.17	1133.15	ENSG00000197381
ADARB2	413.261	653.743	326.967	450.84	997.433	513.55	858.61	439.79	495.907	692.206	459.75	541.024	532.489	589.922	ENSG00000185736
ADAT1	749.016	1136.1	1143.76	913.987	1101.44	997.28	1098.29	840.111	814.463	967.821	1135.08	841.081	1057.81	694.971	ENSG00000065457
ADAT2	164.286	151.635	139.06	124.407	107.965	169.552	160.191	207.664	181.546	117.121	185.534	131.468	170.494	192.603	ENSG00000189007
ADAT3	77.7146	74.3853	112.891	56.5278	55.647	208.464	139.816	106.845	52.7237	154.543	37.3751	151.889	186.571	88.8113	ENSG00000213638
ADCK1	248.037	641.045	194.323	270.429	381.022	258.827	244.8	293.927	230.169	232.28	271.962	273.751	233.262	330.847	ENSG00000063761
ADCK2	905.97	804.837	915.95	683.477	851.142	900.206	872.143	1188.36	1058.89	804.824	808.594	812.682	831.935	948.899	ENSG00000133597
ADCK5	389.649	537.569	439.587	587.178	417.133	361.427	422.969	390.129	721.696	398.836	565.188	600.404	546.398	714.952	ENSG00000173137
ADCY1	5036.96	4226.22	4316.54	3241.61	5734.5	2809.43	3576.53	4690.88	3601.33	4662.9	4917.56	4267.72	2993.9	3226.86	ENSG00000164742
ADCY10P1	58.7507	128.771	109.202	130.102	93.3112	82.9936	77.3875	131.797	159.424	96.8094	89.9571	154.807	123.328	138.608	ENSG00000161912
ADCY2	386.897	248.329	454.885	956.72	613.885	851.402	487.269	682.664	571.543	723.832	721.098	515.908	290.973	345.697	ENSG00000078295
ADCY3	1450.67	1381.29	1283.51	1252.54	1917.01	941.273	1266.43	1538.4	1686.28	1504.14	1412.65	1234.46	909.018	1382.05	ENSG00000138031
ADCY5	3183.69	3253.29	3086.98	2545.19	4312.37	3084.81	3106.95	4352.16	3352.16	3600.99	3587.66	3516.88	2777.81	2557.4	ENSG00000173175
ADCY6	1819.3	2776.44	2233.68	2109.18	3463.63	2256.22	2477.56	2399.01	3071.31	3029.77	2712.15	2958.33	3344.37	1950.79	ENSG00000174233
ADCY7	878.881	908.136	850.903	903.507	1154.19	1050.71	1140.28	1695.58	1490.04	1050.61	1069.45	1107.13	1074.88	680.263	ENSG00000121281
ADCY8	1946.26	593.396	898.208	598.695	2379.25	1604.88	586.146	965.235	1191.57	772.924	805.648	1057.89	534.516	433.915	ENSG00000155897
ADCY9	1470.74	1892.26	1492.9	1224.78	1615.54	1562.56	1618.2	2361.32	1961.75	1940.27	1973.29	1982.82	1477.52	1336.52	ENSG00000162104
ADCYAP1	1199.28	3413.06	1220.63	916.29	878.01	673.068	588.544	1364.68	1380.93	1082.27	2727.67	877.451	636.87	4311.42	ENSG00000141433
ADCYAP1R1	919.312	1664.31	1313.01	903.18	3026.29	837.623	3502.07	1654.14	1973.56	2275.6	1722.27	1253.97	1945.61	1766.01	ENSG00000078549
ADD1	9534.69	10972.2	10378.9	10321.3	11111.3	9644.29	8739.97	9986.83	10371.7	9208.15	10065.7	10065.5	8373.16	9943.9	ENSG00000087274
ADD2	10046.3	11991.3	13092.3	12230	14063.5	15927.6	15594.2	15703.9	14945.5	14508.9	13961.7	15081.7	14401.8	12113.2	ENSG00000075340
ADD3	3326.12	2127.71	2122.15	2490.22	2019.17	1389.04	1593.84	3193.27	2914.69	1686.45	2472.85	2140.94	1568.96	1574.78	ENSG00000148700
ADGRA1	601.775	487.729	396.878	324.71	513.979	437.155	685.654	422.145	356.397	745.333	479.889	305.448	474.281	433.599	ENSG00000197177
ADGRA1-AS1	71.8929	42.9795	127.367	68.8069	199.172	189.242	300.015	175.287	153.276	202.46	225.301	164.334	185.848	29.3227	ENSG00000256925
ADGRA2	251.71	176.77	252.67	332.954	289.57	307.963	382.425	404.442	332.508	318.23	200.899	470	341.634	340.267	ENSG00000020181
ADGRA3	1706.46	1709.28	1337.34	1638.5	1305.89	1194.83	1296.04	1231.65	1184.07	1522.02	1223.74	1301.03	1197.71	1042.78	ENSG00000152990
ADGRB1	1772.83	2960.54	1999.88	1981.84	2496.78	2042.62	3062.13	2139.09	3746.69	3117.37	2462.44	2452.29	3142.22	3461.71	ENSG00000181790
ADGRB2	2597.34	2978.63	2014.11	1986.74	4707.24	2708.14	3659.07	2841.35	2950.67	3514.91	3478.49	2965.09	2962.15	3708.76	ENSG00000121753
ADGRB3	1762.02	1483.05	1760.41	1504.83	2107.11	1122.59	1418.87	1868.86	2396.68	1524.39	2256.74	1438.24	1196.43	1005.91	ENSG00000135298
ADGRD1	21.5379	10.959	24.9953	59.7363	75.6399	40.3435	53.9433	116.701	35.1706	58.9126	29.0012	70.2237	24.3857	11.6144	ENSG00000111452
ADGRF3	36.1937	52.1424	69.2451	23.5734	36.2443	39.2057	62.5074	39.1986	46.3005	17.4078	20.7347	85.7567	53.9756	31.1812	ENSG00000173567
ADGRG1	3494.92	3583.33	3280.16	4097.67	7165.45	4680.9	4364.03	2437.8	4030.46	3461.78	1902.66	3601.78	2621.35	1702.26	ENSG00000205336
ADGRG2	2746.77	1553.36	1769.63	1782.18	1518.11	2314.01	1605.08	1175.81	2033.51	1482.79	1334.13	2735.34	895.604	443.814	ENSG00000173698
ADGRL1	8674.84	9783.25	7856.22	8027.54	12469.8	8753.84	10064.1	11452.1	10804.1	12339.9	10654.8	11028.1	9540.04	9144.82	ENSG00000072071
ADGRL2	5016.43	4351.71	4456.51	6886.16	7519.96	4915.04	6340.73	2714.56	4086.77	6405.76	5927.99	3619.49	7480.6	2900.59	ENSG00000117114
ADGRL3	11724.7	8265.07	7985.78	8456.52	8005.25	6028.01	4813.35	6232.79	6396.48	6813.36	7048.3	6883.39	4879.51	3217.4	ENSG00000150471
ADGRV1	86.0055	65.6751	28.9905	86.8284	89.2401	36.9342	578.6	75.9709	41.2823	183.819	369.779	44.9792	185.269	275.238	ENSG00000164199
ADH5	5219.97	4631.72	4775.7	5766.58	4474.63	4189.31	3536.35	4713.43	4725.28	4059.12	4113.61	3642.08	3747.44	5114.93	ENSG00000197894
ADI1	367.008	691.31	530.591	573.724	650.73	996.865	625.418	542.351	581.363	521.079	591.013	617.691	1034.39	465.691	ENSG00000182551
ADIPOR1	1807.87	2146.31	2293.68	1929.29	2330.28	2727.91	2544.15	2199.74	2160.78	2107.85	2505.67	1971.38	2505.53	2144.2	ENSG00000159346
ADIPOR2	1822.14	2057.02	1891.54	1722.97	1868.33	2083.59	2317.45	1954.9	1762.5	1664.15	2111.36	1782.46	1884.72	1761.25	ENSG00000006831
ADK	603.65	406.79	548.076	601.48	471.784	569.001	497.162	707.259	469.54	427.139	493.392	440.144	531.217	463.951	ENSG00000156110
ADM2	49.8958	43.1296	123.518	135.259	257.627	878.771	882.515	388.909	232.285	635.639	448.211	169.421	753.062	169.015	ENSG00000128165
ADM5	56.4178	28.4094	23.2233	51.8141	67.3007	83.1724	71.5392	43.2228	107.394	31.4301	24.3193	26.2152	112.538	53.8397	ENSG00000224420
ADNP	10632.1	8715.15	8247.1	6594.16	7638.95	5241.83	5963.05	7380.88	5645.85	7271.63	7164.06	7308.53	5628.77	5626.2	ENSG00000101126
ADNP-AS1	58.2247	70.3971	50.3086	56.6523	89.3425	113.203	79.8267	40.3899	62.285	79.8356	61.2409	52.5321	135.904	87.352	ENSG00000259456
ADNP2	2636.48	1514.41	1357.98	1528.62	1369.18	1050.55	942.601	1190.34	981.911	1171.97	978.176	1141.09	1131.49	863.141	ENSG00000101544
ADO	3349.26	2687.32	3499.29	3061.83	2569.82	2743.56	2463.24	2977.23	2644.57	3091.93	2891.89	2659.9	2427.61	2981.64	ENSG00000181915
ADORA1	617.42	658.962	710.649	571.103	722.78	1460.16	1456.07	912.686	1009.44	1138.4	824.568	860.427	1733.94	1084.35	ENSG00000163485
ADORA2A	303.283	16.4185	198.879	501.738	335.987	32.8603	160.937	44.9944	543.485	67.3129	5.51838	21.8461	264.108	368.528	ENSG00000128271
ADORA2B	12.6942	53.7624	77.5385	21.5176	0.863409	80.1486	6.88906	131.747	102.977	75.5637	4.45293	95.1393	45.9136	51.4446	ENSG00000170425
ADPGK	1365.78	1143.84	1369.85	1226.25	929.274	1343.04	1073.11	1379.24	1163.69	1166.62	1150.89	1173.55	1000.65	1274.38	ENSG00000159322
ADPRHL1	148.117	379.087	312.418	263.438	189.578	357.842	168.857	194.21	282.141	245.618	254.248	323.269	211.527	29.2542	ENSG00000153531
ADPRHL2	506.675	613.433	649.323	727.317	702.229	1041.9	868.185	638.051	775.507	637.441	591.065	762.112	975.667	951.886	ENSG00000116863
ADPRM	199.415	249.472	228.398	124.406	113.471	155.023	230.566	142.11	174.149	188.829	188.047	182.989	241.693	158.885	ENSG00000170222
ADRA1B	111.137	70.5113	106.715	142.38	417.605	152.791	232.516	112.313	150.762	117.159	91.1021	59.1563	194.844	68.036	ENSG00000170214
ADRA1D	45.5192	151.354	208.799	154.317	300.807	53.8916	182.626	87.3806	131.003	106.944	46.4739	107.554	57.2124	132.303	ENSG00000171873
ADRA2A	1732.68	1277.37	893.633	1551.55	1665.69	427.101	759.552	417.82	972.74	886.918	622.786	879.144	1006.82	676.227	ENSG00000150594
ADRA2C	497.575	486.532	307.901	173.72	341.605	270.712	381.304	487.995	321.181	440.456	573.083	313.806	378.763	886.223	ENSG00000184160
ADRM1	1855.74	2266.35	2363.69	2850.2	2650.81	3654.76	3108.58	2530.91	3261.12	2908.71	2705.13	2868.03	3305.92	4040.96	ENSG00000130706
ADSL	1868.58	2322.31	1676.68	2188.12	1913.95	1338.5	1527.24	2246.78	2029.34	2163.11	1767.19	1457.58	1982	2361.41	ENSG00000239900
ADSS	1849.49	2312.65	1899.91	1640.34	1647.21	1663.33	1528.71	1812.36	1796.12	1840.23	1938.08	1687.6	1549.41	2142.34	ENSG00000035687
ADSSL1	280.503	310.317	297.941	247.465	309.895	240.698	381.073	342.901	380.596	215.881	178.619	374.958	322.985	263.478	ENSG00000185100
AEBP1	96.8353	77.9711	85.6189	62.4536	191.399	443.751	246.508	208.293	176.755	218.797	139.157	227.969	391.601	84.8358	ENSG00000106624
AEBP2	844.591	651.298	685.673	598.443	635.189	572.562	572.193	485.117	437.092	535.18	438.578	419.594	636.489	481.421	ENSG00000139154
AEN	197.402	119.358	290.088	633.413	726.434	612.029	1547.92	284.888	257.34	827.802	313.279	246.276	584.019	409.923	ENSG00000181026
AF106564.1	1400.68	804.934	749.648	1011.34	1292.88	332.689	378.893	2404.01	672.244	558.866	970.658	723.726	576.759	365.033	ENSG00000272163
AF117829.1	107.85	93.116	101.252	108.435	124.714	140.35	136.838	127.297	118.683	120.505	170.45	139.024	202.956	103.369	ENSG00000251136
AF127577.4	77.032	25.2528	47.3755	82.5188	48.7044	57.3215	21.1968	61.7468	34.0769	18.6616	69.7859	51.4941	20.0961	19.3823	ENSG00000235609
AF131215.5	800.699	840.709	1032.04	766.657	772.186	1120.58	1032.46	641.138	650.559	1198.27	818.398	765.857	983.705	643.923	ENSG00000255310
AF131215.6	566.348	755.48	646.537	515.263	525.122	1588.14	852.288	368.423	573.111	717.981	530.796	534.602	1134.43	720.375	ENSG00000269918
AF131216.4	86.8178	81.0392	109.361	106.533	211.694	147.273	137.813	251.165	203.478	229.889	147.009	214.271	133.672	158.327	ENSG00000280273
AF235103.3	105.241	217.806	137.482	129.535	101.837	95.5358	93.6191	89.5329	71.2517	113.934	173.407	185.379	157.755	108.756	ENSG00000286681
AF274853.1	106.624	37.6291	83.6489	71.0511	68.3318	58.1124	76.6699	38.1178	32.9462	51.9177	59.2187	46.7123	63.3693	29.7832	ENSG00000287918
AF274858.1	72.9445	161.901	123.625	240.19	143.615	159.278	237.2	147.755	92.0995	96.0998	109.678	181.016	183.096	467.8	ENSG00000260081
AF287957.1	34.7186	48.4013	44.5887	69.0855	51.361	26.9748	54.7584	41.1646	68.1538	35.3588	27.4914	39.3227	10.0481	33.3806	ENSG00000271743
AFAP1	7412.74	7757.3	9581.78	9008.44	9505.7	7170.15	6937.2	9419.17	7483.51	8555.15	7942.96	8151.58	6058.91	6703.94	ENSG00000196526
AFAP1L2	366.719	567.618	532.013	321.342	476.942	442.268	390.374	441.132	421.881	446.135	449.886	544.902	524.329	355.31	ENSG00000169129
AFDN	6218.46	8518.55	6496.57	6581.62	6321.89	5590.49	8322.19	7444	6903.2	8721.69	8556.96	7618.73	7923.64	6006.45	ENSG00000130396
AFDN-DT	421.983	617.361	479.454	321.022	300.277	234.154	404.863	287.818	431.97	455.249	537.357	507.111	523.552	544.157	ENSG00000198221
AFF1	67.7731	168.439	209.223	164.517	202.825	256.972	370.282	461.095	136.828	447.604	397.434	178.902	313.078	309.818	ENSG00000172493
AFF2	3281.81	2262.72	2420.69	2291.02	2764.97	749.775	1085.38	2223.7	909.46	2512.09	1999.55	2079.67	1193.26	677.864	ENSG00000155966
AFF3	5455.14	4577.71	4789.02	4144.36	5576.92	3615.82	4434.93	6679.43	4077.93	5250.25	5098.87	4931.6	3447.67	3068.49	ENSG00000144218
AFF4	7429.87	5447.51	6279.26	5264.53	5971.61	4389.86	4939.61	5552.03	4324.72	5826.84	5795.61	6087.1	4524.01	2676.97	ENSG00000072364
AFG1L	318.078	195.002	302.011	327.73	205.364	186.042	245.185	221.46	167.515	188.84	260.077	178.56	156.166	152.011	ENSG00000135537
AFG3L1P	381.468	451.921	384.991	442.098	348.084	458.33	487.373	351.787	630.784	451.202	588.544	523.422	678.724	460.012	ENSG00000223959
AFG3L2	2430.73	2581.78	2293.31	2598.59	2557.34	2963.51	3000.41	2660.21	2819.71	2556.62	2792.29	2364.77	2636.17	2866.72	ENSG00000141385
AFMID	243.739	282.68	272.981	208.338	217.526	171.481	173.059	246.94	263.544	191.993	237.473	270.343	164.773	185.215	ENSG00000183077
AFTPH	2149.03	1531.05	1567.86	1721.61	1446.77	1644.16	1469.92	1258.22	1347.15	1619.18	1466.57	1356.49	1404.36	1097.41	ENSG00000119844
AGA	69.1907	40.672	126.434	18.7714	52.0297	127.643	100.115	85.2147	83.9887	46.1158	72.4071	42.915	93.9381	121.518	ENSG00000038002
AGAP1	9954.92	8114.22	10228.3	7704.54	11692.6	6266.76	8529.95	11461.6	7431.23	10394.4	8610.23	10511.6	7199.09	5918.54	ENSG00000157985
AGAP10P	36.8886	119.951	65.9542	44.138	45.1623	43.8341	78.6048	53.5139	82.6106	51.0739	65.5565	63.6654	92.4422	75.3756	ENSG00000230869
AGAP2	3742.31	3761.16	3534.92	3904.57	8661.1	3198.34	4160.8	4312.76	5761.49	4594.24	4134.62	5006.18	4334.53	4141.82	ENSG00000135439
AGAP3	4770.71	6045.25	6267.17	5978.47	8745.9	7500.1	7159.53	7042.75	7366.21	7598.65	7684.01	7664.96	7350.89	9831.11	ENSG00000133612
AGAP4	447.524	422.058	391.139	287.697	366.582	361.391	437.307	299.74	492.002	405.408	355.871	547.851	636.03	506.557	ENSG00000188234
AGAP5	56.3861	83.2478	73.9155	59.839	96.6812	123.876	92.2727	2.87369	79.7773	65.7873	76.4875	157.458	107.029	93.2118	ENSG00000172650
AGAP6	77.7272	475.015	104.15	351.301	196.866	258.644	297.232	82.3716	260.673	222.817	273.369	362.221	240.176	240.979	ENSG00000204149
AGAP7P	46.6532	92.5937	52.9491	54.6927	23.9094	46.082	98.0351	71.0089	106.361	44.1986	49.696	73.0279	83.3989	117.371	ENSG00000264204
AGAP9	174.678	320.921	127.264	223.568	197.474	112.395	225.216	208.91	353.16	227.868	289.717	308.028	194.932	291.811	ENSG00000204172
AGBL3	155.503	20.4557	109.181	91.6303	190.003	79.8293	91.7036	40.5606	73.4519	80.9178	48.4833	59.9442	138.106	31.3148	ENSG00000146856
AGBL4	87.2579	68.6972	182.904	21.2033	38.2473	45.1579	159.244	64.602	147.237	59.5539	80.8101	99.1172	63.2621	103.387	ENSG00000186094
AGBL5	1564.61	1823.04	2108.89	1851.31	2199.45	1526.41	1766.84	1646.39	1601.11	2096.98	1896.64	2000.53	1780.59	1975.46	ENSG00000084693
AGER	54.7651	122.495	56.4648	65.5932	64.2319	133.121	99.8113	47.4451	116.602	68.7673	89.5494	79.9623	168.912	91.6432	ENSG00000204305
AGFG1	4414.82	7265.65	3843.76	5698.72	3428.51	3100.26	2889.14	3464.89	3502.38	3725.1	3822.69	6334.99	2938.2	4013.35	ENSG00000173744
AGFG2	147.996	170.498	103.168	201.349	241.635	146.235	125.425	179.307	322.87	209.09	180.581	186.637	197.578	222.192	ENSG00000106351
AGGF1	1660.83	1491.08	1308.11	1049.44	1250.01	1024.99	1062.06	1164.99	1161.87	1216.41	1075.66	1197.9	1038.96	1164.05	ENSG00000164252
AGK	1350.62	1769	1483.86	1329.15	1513.96	1293.06	1348.89	1494.67	1355.23	1214.48	1288.1	1737.28	1409.54	1127.49	ENSG00000006530
AGL	2869.11	1642.64	1777.25	1454.2	1545.27	1140.75	1078.17	1716.63	1290.07	1530.01	1561.35	1293.06	1213.9	929.086	ENSG00000162688
AGO1	1656.46	1669.84	2060.6	1811.99	1692.98	1790.65	1804.93	1750.22	1615.71	2035.84	1699.71	2278.95	1814.16	1084.14	ENSG00000092847
AGO2	3171.06	2828.24	3050.47	2151.11	3175.16	2317.35	2830.82	2772.07	1797.19	3181.69	2946.22	2670.93	2541.65	1593.77	ENSG00000123908
AGO3	945.515	1005.89	1414.32	830.455	808.162	661.518	1084.32	1298.17	1207.7	1186.71	1260.25	1398.07	1052.57	760.188	ENSG00000126070
AGO4	2986.5	2680.96	2232.74	2171.64	2670.95	1691.59	1700.49	1861.59	1821.44	1710.63	1897.07	2186.41	1809.1	1478.37	ENSG00000134698
AGPAT1	5446.12	6504.73	5603.9	6753.09	7910.48	6285.2	5594.41	6492.69	7112.4	6785	7032.18	6083.99	4699.31	7922.2	ENSG00000204310
AGPAT2	72.6712	57.2035	11.5334	9.39061	174.828	69.6366	100.229	75.6269	47.3284	65.6432	100.037	30.9937	103.495	196.205	ENSG00000169692
AGPAT3	2328.56	2609.34	1806.2	1491.11	2172.21	1290.02	2017.12	1446.43	2837.81	1661.22	1675.49	1478.08	1845.19	1800.57	ENSG00000160216
AGPAT4	3226.51	4214.23	3275.51	3663.51	3719.28	3784	3007.41	3906.16	3940.68	3801.96	3628.91	3853.89	3526.99	2996.64	ENSG00000026652
AGPAT5	2885.75	2804.47	2711.16	1814.01	2055.57	2338.71	2070.6	3289.1	2586.24	2814.15	2838.51	2703.02	2026.16	2130.56	ENSG00000155189
AGPS	4718.02	4644.02	4640.7	3389.34	3467.01	3662.12	3665.75	4345.88	3300.83	4433.15	4657.62	3503.77	3982.88	3845.24	ENSG00000018510
AGRN	8608.47	18660.3	12995.6	8816.92	13277	10780.5	11468.7	17054.7	18173.2	14550.1	16703.6	17496.6	13630.5	18287.9	ENSG00000188157
AGTPBP1	6404.1	4734.47	5522.75	5267.35	4550.25	3613.42	3633.7	6480.72	4607.48	4659.86	5223.36	4702.79	3361.91	4240.34	ENSG00000135049
AGTRAP	30.4069	27.2219	17.3477	91.2328	23.0427	46.9098	47.1813	69.5476	80.1964	26.17	64.034	61.8746	33.9817	86.3731	ENSG00000177674
AHCTF1	2108.31	1856.59	1556.26	1409.04	1831.36	1232.37	1436.55	1570.2	1380.57	1691.81	1557.56	1332.79	1307.71	1028.87	ENSG00000153207
AHCY	2905.02	3233.14	4306.09	4148.4	3017.49	3182.17	2720.55	4006.58	3662.03	3135.01	3879.83	3241.14	2379.37	4390.56	ENSG00000101444
AHCYL1	1995.63	2747.17	2415.32	2274.58	1940.25	1874.49	1906.56	2065.67	2076.52	2106.94	2190.7	2139.08	2184.73	1848.49	ENSG00000168710
AHCYL2	2698.7	2819.12	2631.38	2567.48	2402.28	1868.25	2044.58	2284.66	1853.7	2401.45	2355.52	2075.19	1803.96	1617.43	ENSG00000158467
AHDC1	2299.18	3035.59	2443.04	3657.16	3658.88	2324.74	2904.17	3000.25	3454.3	3601.79	3109.52	3534.17	2616.11	3204.35	ENSG00000126705
AHI1	1499.97	1406.4	1054.09	896.343	1268.18	914.373	1072.54	1207.2	1374.66	958.597	1213.9	1602.15	947.938	1053.24	ENSG00000135541
AHNAK	54.6163	5.86441	0	36.7468	3.9484	256.861	5.90698	687.807	5.17981	0	40.6629	17.7419	215.229	0	ENSG00000124942
AHNAK2	1508.21	2337.21	1926.5	777.594	1691.44	1296.93	1871.3	3873.64	1878.07	1940.55	2985.33	2592.08	1549.69	1952.54	ENSG00000185567
AHR	433.05	256.65	264.042	227.549	274.298	201.695	128.98	525.582	227.043	181.547	164.061	213.674	146.073	179.407	ENSG00000106546
AHRR	286.349	101.253	234.278	159.696	157.336	490.755	260.31	365.028	289.756	363.234	198.626	354.356	385.597	158.934	ENSG00000286169
AHRR	286.349	101.253	234.278	159.696	157.336	490.755	260.31	365.028	289.756	363.234	198.626	354.356	385.597	158.934	ENSG00000063438
AHSA1	1686.62	2266.48	2109.79	2808.89	2754.18	4626.14	3532.57	2888.43	2722.56	2626.78	2623.03	2552.31	3474.19	3891.25	ENSG00000100591
AHSA2P	942.962	1026.39	591.334	701.494	748.748	519.072	613.874	768.821	1125.22	696.846	908.486	978.517	991.544	967.598	ENSG00000173209
AIDA	1659.95	1956.6	2157.35	1417.42	1773.63	1701.94	1240.4	1927.33	1572.49	1777.66	1940.01	1497.2	1396.19	2095.79	ENSG00000186063
AIF1L	45.7465	64.5133	68.8834	86.3899	65.3198	29.8601	101.004	129.494	42.2499	63.3929	38.0502	77.6134	27.1836	31.6959	ENSG00000126878
AIFM1	1351.9	657.784	518.792	1416.62	744.905	911.923	1007.5	714.492	700.445	670.654	660.32	597.676	745.556	822.836	ENSG00000156709
AIFM2	43.3971	31.3668	50.9209	55.2734	51.1968	76.967	107.015	82.3351	75.0585	45.9606	65.1664	63.1403	87.1721	81.7088	ENSG00000042286
AIG1	1538.09	1240.88	1284.95	943.458	1207.64	1304.32	1392.06	1243.12	1291.86	1108.11	1288.04	1258.96	1385.38	1318.87	ENSG00000146416
AIM2	73.5352	47.2221	84.775	53.6087	88.5533	53.8796	37.3839	31.7101	35.399	93.9493	55.203	58.416	42.3342	20.7111	ENSG00000163568
AIMP1	1045.32	838.801	501.093	1039.79	702.203	1027.55	872.498	641.742	570.443	1202.83	656.699	545.481	765.651	559	ENSG00000164022
AIMP2	472.688	681.594	596.625	683.868	681.764	859.659	814.5	612.232	779.748	780.511	693.594	603.979	643.529	1082.9	ENSG00000106305
AIP	768.078	961.504	1299.77	1373.94	1249.35	1508.88	1147.3	1093.46	1044.85	916.398	931.692	1138.77	1303.96	1972.93	ENSG00000110711
AJAP1	270.947	1287.96	1617.73	362.156	1227.44	1320.46	2373.25	1108.52	866.332	3519.67	2622.68	1779.57	2640.64	1234.51	ENSG00000196581
AJM1	2612.58	3132.4	2727.34	2886.24	5081.2	1926.45	1930.67	3390.93	3916.78	3037.91	3046.26	3340.56	1755.4	3288.53	ENSG00000232434
AK1	1097.08	1910.16	2459.31	1435.39	2301.75	3475.18	3676.55	1566.03	2112.4	1869.17	2155.93	2417.74	3380.86	3257.34	ENSG00000106992
AK2	1513.3	1195.34	974.188	1536.47	1206.34	2222.09	2362.97	1625.98	1477.46	1609.23	1412.45	1492.06	2344.61	1377.88	ENSG00000004455
AK3	1930.48	2066.08	1540.51	1473.75	2204.23	1575.63	1219.91	1197.45	1457.16	1553.58	1804.89	1693.09	1858.33	1719.18	ENSG00000147853
AK4	557.449	295.357	91.2182	79.9459	231.006	185.062	174.47	427.98	207.336	163.669	224.44	136.518	117.605	130.519	ENSG00000162433
AK5	646.288	403.731	533.418	460.939	811.229	588.053	916.212	424.766	353.341	444.356	429.931	402.351	630.462	474.875	ENSG00000154027
AK6	496.874	682.033	472.563	542.326	516.89	840.201	762.049	600.185	446.844	615.713	602.011	469.13	939.043	763.104	ENSG00000085231
AK7	12.6516	82.8108	63.4013	34.8836	27.9219	43.6302	32.5845	87.6921	52.0296	45.9633	67.5032	31.8992	20.4159	25.8426	ENSG00000140057
AK9	765.554	626.746	824.697	571.686	753.614	590.691	603.906	484.092	462.82	717.735	641.579	771.241	828.598	517.389	ENSG00000155085
AKAIN1	13.662	12.2303	12.5971	16.7296	20.5862	17.4191	51.3297	4.98416	23.0055	270.713	86.0323	112.829	3.89315	87.6134	ENSG00000231824
AKAP1	2187.07	2572.51	2256.51	2103.74	1996.79	1733.7	1753.5	2137.25	2294.88	1959.99	2313.8	2455.45	1788.78	2298.58	ENSG00000121057
AKAP10	1128.23	907.754	1114.07	814.046	794.436	765.642	732.6	808.243	749.191	943.802	916.892	824.157	670.986	864.237	ENSG00000108599
AKAP11	10274.5	7618.99	7518.78	6057.46	6365.22	4909.42	5150.82	7008.26	5883.94	7347.76	7088.56	6810.32	4826.08	3634.18	ENSG00000023516
AKAP12	10568.5	19109.1	14851.5	9111.12	12454.3	16233.4	12893.4	23001	14588.3	14834.9	21512.9	13595	12579.4	13908.3	ENSG00000131016
AKAP13	686.948	1113.93	1165.73	1092.37	1345.83	1092.95	919.548	1532.57	1037.63	1361.67	944.492	1702.34	921.862	720.779	ENSG00000170776
AKAP17A	977.2	736.535	901.05	1150.6	1268.8	919.23	1180.94	773.544	896.794	1119.19	553.819	1471.56	1537.83	1417.68	ENSG00000197976
AKAP3	35.7673	138.763	47.7744	68.0656	73.9354	99.7873	75.5444	40.1512	40.2824	185.367	115.608	100.937	112.349	122.795	ENSG00000111254
AKAP5	215.226	86.8777	215.736	185.812	238.424	110.573	152.999	159.757	76.1916	230.993	81.7313	113.682	140.475	113.5	ENSG00000179841
AKAP6	15415.1	17034.8	14960.9	11713.7	11643.6	10802.8	8796.89	16475.8	12607.6	14030.7	14975.3	15846.2	8484.09	9080.52	ENSG00000151320
AKAP7	215.036	121.613	199.401	79.0247	168.498	133.264	145.526	172.04	176.771	109.191	181.489	144.598	112.178	99.1801	ENSG00000118507
AKAP8	763.15	958.274	916.727	893.016	789.007	859.172	961.556	688.243	818.72	822.747	802.735	854.864	991.035	656.632	ENSG00000105127
AKAP8L	1633.7	3028.83	2207.17	3194.19	3289.67	3398.49	2850.43	2525.28	3580.47	2804.88	2832.82	3629.47	3932.08	3940.34	ENSG00000011243
AKAP9	6349.64	6327.95	4664.51	4773.32	4403.19	4787.39	4469.94	4320.07	4629.75	4862.15	5253.47	4761.54	4584.38	4300.45	ENSG00000127914
AKIP1	408.393	552.285	571.363	643.444	726.21	1064.4	1006.91	491.887	593.169	688.132	636.93	572.971	961.329	1047.93	ENSG00000166452
AKIRIN1	7462.25	6807.61	7073.97	6516.36	7126.81	7179.22	7507.18	6323.38	6343.89	6845.93	6502.92	6062.28	7007.15	6187.39	ENSG00000174574
AKIRIN2	4091	4000.34	4032.84	4234.08	3920	3051.84	2812.55	3024.75	3450.33	3765.84	3537.79	3541.17	3141.42	4071.14	ENSG00000135334
AKNA	179.301	189.955	124.136	206.315	808.278	487.097	507.138	247.653	281.272	231.342	191.281	269.919	501.908	147.787	ENSG00000106948
AKR1A1	1967.99	1874.41	2215.02	2562.37	1765.06	2316.92	2393.39	1962.28	1939.74	1944.7	2297.87	2114	2171.86	3655.29	ENSG00000117448
AKR1B1	3638.43	3978.12	4845.6	4810.39	4258.63	4856.29	3837.4	3626.66	3910.19	3523.42	3860.74	3841.47	3863.76	6145.7	ENSG00000085662
AKR1C1	4623.48	2883.91	3296.6	2879.56	2463.96	2830.2	2839.71	2568	3292.67	4434.51	4613.08	4103.63	2764.27	3138.8	ENSG00000187134
AKR1C2	1609.28	1385.65	1870.56	1262.24	1122.67	791.45	901.004	665.024	882.326	960.189	1308.98	1246.96	1138.01	3524.01	ENSG00000151632
AKR1E2	39.552	57.319	87.2735	31.8824	54.4438	51.9586	72.1471	68.8794	119.396	92.623	73.1108	62.2087	95.1929	75.5527	ENSG00000165568
AKR7A2	364.858	632.83	595.175	467.009	454.768	495.958	484.553	763.896	544.678	442.738	548.855	503.468	468.29	1033.1	ENSG00000053371
AKR7L	118.84	66.0065	27.7543	36.417	26.7343	17.8973	52.1892	26.2857	44.6494	43.3777	50.1284	46.7725	26.7453	29.4003	ENSG00000211454
AKT1	4017.58	4780.45	4928.91	5156.75	4644.47	4911.03	5184.45	4666.3	4928.68	4920.43	5004.53	5271.76	5463.91	5743.91	ENSG00000142208
AKT1S1	654.217	812.576	539.215	870.716	1118.34	1419.8	1126.85	1078.55	766.873	963.936	728.574	980.428	923.992	987.495	ENSG00000204673
AKT2	1145.82	1547.78	1706.92	1555.21	1861.73	1537.43	2030.52	2084.6	1954.89	2006.94	1720.25	2349.86	2161.93	1553.89	ENSG00000105221
AKT3	6017.17	6100.31	6123.78	4007.86	4848.46	4143.97	4337.09	5845.09	3485.81	5429.98	4963.52	5135.07	3589.51	3223.96	ENSG00000117020
AKTIP	1418.38	1062.77	1028.95	968.126	939.987	1117.1	1021.91	933.893	963.139	979.012	1045.57	743.368	869.514	829.353	ENSG00000166971
AL008718.2	61.8426	46.2968	61.3095	33.5832	46.9333	3.37185	45.0432	25.7278	50.599	50.0917	28.5488	67.4104	43.2067	73.222	ENSG00000273287
AL008721.2	130.195	203.075	250.812	140.09	87.668	132.626	226.982	140.989	157.993	253.405	128.998	228.446	152.731	187.362	ENSG00000272977
AL009179.1	188.516	231.052	278.328	254.315	274.372	212.387	292.454	227.783	229.553	247.129	226.752	228.328	226.184	146.525	ENSG00000281706
AL021368.2	2.16992	119.951	345.563	175.592	103.608	144.99	129.83	160.542	171.417	263.227	189.268	220.02	310.485	69.9916	ENSG00000272316
AL021395.1	0	283.594	187.135	0	2.61019	97.1968	448.338	35.4533	145.536	186.293	140.837	68.1627	230.125	149.296	ENSG00000233508
AL021707.2	154.467	197.416	97.3243	224.243	165.309	143.186	162.81	168.849	188.895	184.109	236.192	89.5751	188.49	202.139	ENSG00000228274
AL022068.1	78.5856	29.9847	37.6655	35.2107	52.7008	68.5697	40.484	112.254	74.9403	49.6185	45.3608	34.4115	58.3477	67.5657	ENSG00000228412
AL022069.1	53.1629	29.4616	56.6649	64.2879	54.9032	55.0736	45.9264	42.1937	50.599	47.1451	75.0727	68.3467	72.3461	67.838	ENSG00000261420
AL022069.2	18.4443	52.6101	31.5837	62.3689	39.8491	26.9748	55.6416	19.5532	56.7948	58.9314	41.2371	49.6216	60.2884	26.9198	ENSG00000280057
AL022069.3	162.094	221.865	215.14	127.388	107.192	132.76	174.881	140.646	94.7566	143.191	66.0601	155.374	191.716	29.4324	ENSG00000286760
AL022238.4	98.7311	133.63	311.192	306.087	356.871	21.3551	23.8464	207.881	0	0	1779.54	574.861	0	478.097	ENSG00000284431
AL022311.1	21.6992	64.1843	83.6039	43.1785	45.1623	67.4371	50.3424	50.4266	66.0885	77.593	68.7285	110.478	46.2211	60.3005	ENSG00000279738
AL022313.4	820.228	748.115	574.08	524.858	875.794	509.15	674.764	606.148	644.363	472.433	409.199	492.471	380.822	262.738	ENSG00000261675
AL022322.1	93.3064	51.5579	57.5938	29.7452	61.1019	59.5694	55.6416	56.6013	83.6433	66.7889	79.3022	102.052	66.3172	35.5342	ENSG00000272720
AL022328.3	67.2674	61.0277	42.7309	29.7452	30.1082	71.9329	130.714	56.6013	36.1422	48.1273	29.6061	52.4303	79.3797	59.2237	ENSG00000273188
AL022328.4	141.044	90.4893	172.781	176.552	167.366	110.147	278.208	117.319	176.58	172.865	104.679	150.737	160.769	453.33	ENSG00000273253
AL022344.1	54.2479	34.7226	59.4517	17.2714	41.6201	49.4538	107.75	38.0772	22.7179	54.0205	68.7285	22.4701	30.1442	44.1486	ENSG00000259869
AL022476.1	212.652	152.569	108.685	136.252	122.204	67.4371	77.7216	138.93	146.634	142.418	111.023	109.542	104.5	163.673	ENSG00000230319
AL023806.1	74.8621	81.0195	96.6089	73.8831	39.8491	76.4287	51.2256	45.281	48.5337	52.0561	76.1301	67.4104	66.3172	68.9148	ENSG00000270638
AL023806.3	26.9927	37.2405	36.5923	18.8986	44.0625	114.181	50.3551	42.6722	10.7045	37.7724	39.4592	50.3789	59.3716	45.7655	ENSG00000280184
AL031118.1	80.2869	79.9673	55.7359	51.8141	36.3069	24.7269	20.3136	39.1063	53.6969	26.5191	31.7209	41.1953	13.0625	20.4591	ENSG00000271755
AL031123.2	31.4638	106.272	37.1573	16.3119	73.4994	33.7185	54.7584	75.1253	72.2843	59.9136	58.1549	65.5379	21.1009	27.9966	ENSG00000261211
AL031282.2	646.635	1003.8	775.658	624.648	678.32	644.024	176.64	702.885	782.736	840.755	1194.82	1440.9	854.085	619.157	ENSG00000268575
AL031587.5	540.309	340.913	523.918	472.084	574.712	780.022	756.902	691.564	578.274	571.635	647.106	670.359	754.61	683.764	ENSG00000278948
AL031658.1	53.8993	52.0273	29.8468	19.0098	68.379	56.8351	76.033	19.2146	31.047	40.8601	44.0646	32.9644	31.5233	21.2519	ENSG00000226239
AL031658.2	134.535	132.577	153.274	178.471	185.962	464.192	240.23	133.785	146.634	213.135	167.063	66.4742	278.331	192.746	ENSG00000278012
AL031668.2	95.4763	138.891	105.898	74.8426	85.8969	48.3299	37.9776	61.7468	88.8064	46.1629	58.1549	68.3467	44.2115	58.1469	ENSG00000287853
AL031686.1	42.4834	65.466	93.0104	59.7776	63.4408	101.342	92.3649	44.572	51.0548	71.0757	48.7448	81.1132	112.979	19.627	ENSG00000283757
AL031708.1	270.154	41.0358	548.07	53.7332	48.7044	13.4874	32.6784	23.6696	40.2727	66.7889	24.3193	65.5379	56.2692	549.165	ENSG00000261732
AL031714.1	37.1626	59.7977	50.9068	60.3732	51.7585	119.587	79.5003	61.5526	98.1458	79.5689	34.3585	54.1586	35.5316	28.8152	ENSG00000261505
AL031778.1	66.1824	148.36	106.827	111.304	140.8	88.7921	78.6048	119.377	170.384	110.005	100.449	152.61	50.2403	144.29	ENSG00000287678
AL031963.3	49.9081	115.742	163.492	81.5593	176.221	121.387	94.5023	61.7468	99.1328	99.2012	169.178	90.8168	142.683	114.14	ENSG00000272277
AL031985.3	433.983	491.378	376.217	392.444	404.689	354.045	393.024	448.694	321.149	445.914	443.035	387.61	390.87	460.868	ENSG00000260920
AL034548.2	99.8161	45.2446	55.7359	30.7047	42.5057	47.2059	55.6416	46.3101	39.2401	31.4301	47.5813	53.3666	49.2355	26.9198	ENSG00000286158
AL034550.3	175.763	136.786	82.675	118.021	122.204	122.511	83.0208	81.3	84.6759	117.863	81.4169	87.0718	78.3749	124.908	ENSG00000286311
AL035071.1	563.093	861.753	635.39	483.599	466.677	863.194	490.176	357.102	603.058	477.344	599.524	381.056	767.672	1151.09	ENSG00000260257
AL035252.3	324.402	335.652	304.69	273.464	309.052	359.664	320.601	365.335	393.433	174.83	372.191	322.072	330.581	442.562	ENSG00000277938
AL035425.1	125.631	34.5207	60.0565	190.886	72.2607	23.1627	0	11.9423	52.0823	3.79103	0	29.1441	18.0969	0	ENSG00000237863
AL035425.3	377.565	168.352	149.558	917.302	246.179	148.362	7.0656	59.6886	154.895	9.8219	7.40153	134.821	44.2115	25.8431	ENSG00000261409
AL035461.3	883.156	116.794	0	0	192.161	0	0	0	147.667	0	0	0	0	0	ENSG00000286235
AL035530.2	176.193	142.242	162.403	231.527	303.26	189.711	171.693	184.17	144.077	137.827	231.666	200.588	210.425	96.3935	ENSG00000271913
AL035587.1	41.7547	54.8365	35.996	62.6992	33.2209	39.6337	40.9816	53.3219	62.7336	58.0994	81.0795	60.3062	53.2041	52.3109	ENSG00000231113
AL049557.1	61.0727	76.3037	57.0509	44.6631	73.3661	48.8439	64.6075	50.7768	66.5828	50.7441	52.6052	37.9224	32.1678	76.2954	ENSG00000284830
AL049597.2	80.2869	76.8107	67.812	64.2879	66.4151	53.9496	51.2256	51.4557	58.8601	53.0383	60.2696	48.6853	40.1923	55.9933	ENSG00000261737
AL049697.1	59.6652	184.811	24.7001	54.3028	32.2193	32.6258	41.8497	43.7282	53.7295	402.687	47.6917	24.5731	42.1316	938.188	ENSG00000213204
AL049775.1	68.3059	87.734	114.04	127.668	185.043	50.7188	34.7198	68.4493	109.742	55.6539	63.4412	129.417	80.5199	144.689	ENSG00000205562
AL049776.1	61.8426	28.4094	65.0252	79.6403	24.795	32.5946	27.3792	22.6405	42.338	15.715	70.8433	68.3467	45.2163	53.8397	ENSG00000279434
AL049796.1	141.044	116.794	156.99	94.9926	156.74	111.271	167.808	166.716	137.34	168.937	176.579	235	224.072	87.2203	ENSG00000260464
AL049828.1	34.8703	108.653	114.095	63.0447	41.9302	116.849	46.4153	82.9375	101.506	75.2877	82.3362	83.87	83.7696	56.9834	ENSG00000258526
AL049830.3	87.8693	139.714	37.6165	57.8089	36.7338	63.2751	63.6784	65.051	74.4525	68.8755	97.1219	75.8261	83.3628	37.223	ENSG00000258525
AL049838.1	772.49	719.706	400.37	274.423	317.021	505.778	232.281	343.724	576.209	362.428	498.018	314.582	323.548	432.871	ENSG00000259969
AL049840.2	188.783	199.918	225.73	241.799	172.679	122.511	266.726	249.046	333.54	207.242	270.685	341.733	218.043	176.594	ENSG00000246451
AL050341.2	923.299	677.618	692.054	912.505	706.657	467.564	467.213	486.771	514.251	413.502	509.649	518.686	483.312	858.205	ENSG00000259943
AL078621.1	64.0125	88.3849	73.3856	139.131	95.6378	116.891	108.634	75.1253	70.219	45.1807	120.539	91.7531	96.4614	118.447	ENSG00000144158
AL078621.3	486.061	253.58	409.659	406.837	317.021	441.713	437.184	338.578	323.214	249.476	230.505	534.602	360.725	345.651	ENSG00000279267
AL080317.2	52.078	62.0799	43.6598	35.5023	19.4818	31.4706	30.0288	33.9608	42.338	39.2876	56.0402	39.3227	51.2451	45.2253	ENSG00000272356
AL096706.1	146.469	127.316	103.111	162.159	282.486	113.519	241.113	151.28	176.58	265.191	142.744	189.124	179.86	206.744	ENSG00000287358
AL096711.2	19761.6	15244	20190.6	14814.4	18907.6	16728.3	17833.2	19186.6	11856.9	20579	18277.3	20493.9	16513.2	10815.4	ENSG00000255330
AL096794.1	64.2892	105.681	86.7196	61.8786	147.162	59.7275	50.3031	66.3832	61.9358	31.8577	90.43	43.3239	43.4402	47.617	ENSG00000286084
AL096803.2	68.3929	78.1939	58.1445	56.932	42.7334	67.8344	63.9777	43.3608	92.3902	40.6138	26.1193	77.8961	39.7385	42.1505	ENSG00000229739
AL096870.2	111.723	145.326	101.238	339.321	313.31	138.305	147.522	119.319	113.646	101.191	316.235	142.322	495.974	168.099	ENSG00000260669
AL109615.4	288.599	278.833	228.517	229.326	216.956	192.196	181.056	119.377	211.69	211.171	237.906	249.044	291.394	269.198	ENSG00000287562
AL109627.1	304.873	350.383	330.7	345.428	741.193	465.316	450.432	542.343	590.666	429.217	338.356	449.403	451.158	389.799	ENSG00000288398
AL109811.2	116.09	371.427	170.923	229.326	125.746	137.122	102.451	145.105	213.755	105.094	145.916	255.598	202.971	205.668	ENSG00000271895
AL109811.3	201.316	0	221.832	0	281.254	0	106.351	437.409	157.709	265.273	512.845	0	0	296.824	ENSG00000277726
AL109918.1	894.077	520.242	685.83	854.587	842.385	735.005	589.172	515.837	459.027	716.787	593.961	511.738	732.703	483.232	ENSG00000216775
AL117327.1	83.2648	9.99496	32.6489	78.1711	23.553	29.5289	60.8496	25.4167	37.2745	31.7217	29.1276	40.5117	57.7892	32.7314	ENSG00000281091
AL117332.1	28.2089	26.305	33.4416	63.3284	32.7648	57.3215	86.5536	21.6114	47.5011	37.3232	33.8356	48.6853	88.423	73.222	ENSG00000275457
AL117339.4	42.3133	137.838	118.903	68.126	0	37.0904	77.7216	111.144	103.263	59.9136	148.031	58.9841	112.538	86.1435	ENSG00000272983
AL117339.5	0	67.3409	86.3907	0.959521	0	29.2227	127.181	66.8924	24.7832	73.6643	95.1626	29.0239	72.3461	25.8431	ENSG00000283930
AL117344.2	33.6337	51.5579	39.0151	43.1785	72.6139	44.958	128.064	56.6013	41.3053	67.7711	37.0077	81.4542	131.63	40.9182	ENSG00000286482
AL118506.1	147.554	351.435	223.873	371.335	434.798	241.649	348.864	393.121	361.422	355.553	382.765	402.59	429.052	528.706	ENSG00000268858
AL118516.1	43.3983	110.481	168.137	103.628	129.288	118.015	166.925	63.8051	89.8391	99.2012	106.794	154.482	234.12	155.058	ENSG00000260708
AL118558.3	19.5292	25.2528	27.868	39.3404	28.3371	61.8173	88.32	55.5721	48.5337	55.0026	27.4914	79.5817	79.3797	37.6878	ENSG00000271780
AL121594.1	701.968	539.779	440.314	1798.14	840.373	355.168	350.63	331.375	1291.82	123.756	618.557	1040.18	556.663	1028.34	ENSG00000258790
AL121603.2	32.5487	91.5415	62.2384	76.7617	73.4994	51.7017	49.4592	24.6987	57.8274	73.6643	69.7859	54.3028	40.1923	129.215	ENSG00000258738
AL121758.1	130.195	163.091	196.934	188.066	179.764	195.567	322.368	23.6696	140.438	314.301	277.029	244.363	278.331	190.593	ENSG00000270299
AL121821.2	109.245	60.4266	141.637	84.3782	89.2997	111.621	213.769	79.4166	88.2265	332.015	197.13	117.683	309.484	89.9064	ENSG00000258636
AL121827.1	46.2435	31.0525	45.9439	33.8187	18.146	23.9527	31.8527	66.6384	32.1635	29.7873	35.5338	68.3699	44.4744	75.086	ENSG00000203900
AL121827.2	26.039	33.6704	124.477	93.0735	72.6139	83.1724	251.712	26.757	95.0022	124.738	124.769	81.4542	176.846	33.3806	ENSG00000275620
AL121832.2	50.993	58.9233	56.6649	99.7902	54.0176	30.3467	131.597	55.5721	56.7948	67.7711	70.8433	95.4981	66.3172	153.982	ENSG00000273619
AL121835.2	93.3064	102.064	57.5938	51.8141	36.3069	57.3215	63.5904	34.9899	58.8601	40.2698	39.1224	58.0479	38.1826	77.5292	ENSG00000279565
AL121845.3	175.632	307.013	395.43	518.713	495.529	443.629	526.876	352.722	857.477	404.36	422.629	526.718	870.538	490.651	ENSG00000273154
AL121900.2	0	0	189.502	132.414	100.065	112.395	198.72	0	0	90.3615	0	72.0917	110.529	143.214	ENSG00000284776
AL121929.2	148.639	115.742	94.7511	87.3164	135.487	134.874	175.757	88.5038	192.07	123.756	124.769	92.6893	166.798	94.7579	ENSG00000273108
AL132656.2	91.1364	144.152	90.1064	85.3974	48.7044	75.3047	55.6416	55.5721	109.459	55.9848	84.589	75.8367	68.3268	77.5292	ENSG00000244733
AL132656.4	586.962	452.446	559.217	285.937	399.376	314.706	328.55	362.248	239.571	367.339	373.249	422.251	275.317	246.586	ENSG00000280355
AL132780.4	74.8621	29.4616	21.3654	64.2879	72.6139	118.015	0	42.1937	30.979	63.8424	39.1224	45.8765	8.03845	40.9182	ENSG00000279656
AL133216.2	17.3593	128.369	232.233	19.1904	38.9635	69.685	354.163	118.348	84.6759	152.239	326.725	22.4701	169.812	82.9131	ENSG00000276805
AL133243.2	105.241	56.8189	65.9542	66.207	48.7044	11.2395	39.744	58.6595	41.3053	77.593	31.7209	50.5578	36.173	30.1502	ENSG00000276334
AL133243.3	67.2674	35.7748	31.5837	70.045	24.795	35.9664	27.3792	62.7759	47.5011	21.6082	24.3193	34.6415	42.2019	47.3789	ENSG00000276517
AL133338.1	132.365	144.152	164.421	127.616	116.005	56.1975	63.5904	80.2709	111.524	46.1629	80.3595	65.5379	99.4758	111.987	ENSG00000260000
AL133352.1	130.222	182.158	232.9	38.3104	85.8365	0	199.036	268.118	0	0	108.64	316.128	278.87	79.6422	ENSG00000255339
AL133367.1	47.7381	83.1239	85.4617	106.507	72.6139	80.9245	96.2687	65.8633	68.1538	82.504	61.327	113.287	152.731	79.6828	ENSG00000260285
AL133500.1	528.374	0	210.868	622.729	0	0	0	0	209.624	0	0	308.964	0	0	ENSG00000285547
AL133520.1	56.4178	87.3327	79.8882	64.2879	54.9032	47.2059	44.16	40.1354	43.3706	47.1451	42.2945	44.004	47.2259	43.0718	ENSG00000273893
AL133523.1	33.6337	25.2528	42.7309	65.2474	49.59	48.3299	53.8752	76.1544	60.9253	55.9848	32.7782	74.9005	73.3509	92.6043	ENSG00000258982
AL135905.2	9982.34	8138.29	7749.32	7509.33	6639.74	7284.03	6794.54	7204.54	6349.98	7113.74	7209.56	6341.47	5653.96	5743.9	ENSG00000285976
AL135925.1	351.526	354.592	418.019	320.48	355.099	318.078	343.565	386.947	294.3	432.164	310.864	406.335	312.495	309.04	ENSG00000272447
AL135999.1	24.954	11.5742	21.3654	30.7047	32.7648	21.3551	30.912	47.3392	52.6643	54.0205	52.8681	103.924	73.3509	30.1502	ENSG00000258727
AL136116.3	59.6727	41.0358	102.183	52.7737	31.8793	109.023	79.488	60.7177	58.8601	92.3259	83.5316	44.004	67.322	71.0684	ENSG00000217648
AL136169.1	385.16	296.721	326.055	286.897	185.962	225.914	368.294	154.367	220.983	206.26	233.677	177.889	251.202	264.891	ENSG00000286964
AL136295.4	646.635	890.162	441.243	165.038	606.591	719.329	175.757	232.58	644.363	740.571	917.79	282.749	420.009	151.828	ENSG00000259522
AL136295.5	493.656	1178.47	946.582	1079.46	1071.5	548.488	780.748	1495.3	1141.06	905.579	1008.72	1212.45	921.407	1021.88	ENSG00000259529
AL136295.7	120.43	160.987	117.974	136.252	56.6742	92.164	86.5536	59.6886	124.949	97.2368	94.1052	157.291	207.995	142.137	ENSG00000278784
AL136964.1	346.101	114.69	185.786	110.345	123.975	184.328	69.7728	111.144	99.1328	69.7355	144.859	75.8367	146.702	94.7579	ENSG00000274718
AL136981.2	99.8161	70.4975	73.3856	35.5023	31.8793	28.0988	49.4592	61.7468	48.5337	35.3588	50.7534	86.1355	85.4085	29.0734	ENSG00000275318
AL136981.3	39.0585	19.9918	13.934	13.4333	11.512	38.2143	90.9696	4.11646	15.4895	114.916	40.1798	44.004	146.702	46.3021	ENSG00000288062
AL136981.4	112.836	86.2805	16.7208	104.588	37.1925	56.1975	141.312	55.5721	70.219	129.649	148.031	78.6455	207.995	3.23038	ENSG00000288271
AL137002.2	39.0585	30.5138	62.2384	38.3808	34.5359	76.4287	122.765	80.2709	52.6643	83.4862	48.6387	88.9443	75.3605	37.6878	ENSG00000283828
AL137003.2	272.324	269.363	255.456	205.338	223.155	149.485	204.019	284.035	203.429	192.509	240.021	263.088	188.904	183.055	ENSG00000272341
AL137058.2	337.759	251.469	288.686	312.693	316.067	311.326	310.15	315.489	300.644	333.027	244.138	228.738	398.265	212.948	ENSG00000273784
AL137077.2	46.6532	43.1402	65.0252	46.057	50.4755	65.1892	51.2256	53.5139	29.9464	41.252	39.1224	48.6853	78.3749	24.7663	ENSG00000283078
AL137127.1	95.4763	243.058	193.218	209.176	198.36	564.223	388.608	111.144	243.701	489.131	308.75	367.012	606.903	304.733	ENSG00000272084
AL137782.1	80.9783	40.686	72.646	78.5189	31.8525	78.8352	218.54	129.56	135.075	184.646	69.4104	77.4569	192.46	48.4151	ENSG00000261553
AL137786.1	56.3435	39.3239	39.1755	13.7244	78.588	142.27	148.996	81.1819	109.307	11.9221	125.335	92.785	161.787	36.9048	ENSG00000258702
AL137802.2	30.3788	121.003	92.8932	105.547	50.4755	41.5862	51.2256	42.1937	90.8717	50.0917	75.0727	57.1116	75.3605	63.5308	ENSG00000261135
AL138688.2	61.8426	57.8711	68.741	35.5023	8.85535	76.4287	40.6272	23.6696	32.0116	52.0561	62.3844	48.6853	35.1682	55.9933	ENSG00000279951
AL138752.2	0	42.088	0	127.616	254.149	4.4958	36.2112	164.658	84.6759	44.1986	54.9828	6.55379	126.606	0	ENSG00000255872
AL138756.1	755.277	706.199	626.085	481.074	481.379	633.693	525.56	842.865	793.803	464.711	649.816	702.244	612.079	361.036	ENSG00000259953
AL138762.1	92.2214	97.8547	142.127	133.373	64.644	79.8005	69.7728	65.8633	76.4148	155.186	56.0402	128.267	126.606	163.673	ENSG00000272572
AL138799.1	73.7771	53.6623	54.807	37.4213	70.8428	48.3299	56.5248	80.2709	50.599	65.8067	56.0402	38.3865	46.2211	45.2253	ENSG00000227288
AL138820.1	95.4763	41.0358	56.6649	38.3808	25.6805	39.3383	15.8976	18.524	36.1422	64.8245	47.5813	40.259	16.0769	48.4557	ENSG00000277151
AL138824.1	11.7401	49.0458	21.0047	19.9669	16.216	58.0273	76.488	18.6112	28.7146	29.8111	36.0847	37.996	167.481	61.4488	ENSG00000286885
AL138976.2	66.1824	92.5937	52.0202	30.7047	35.4214	22.479	52.1088	38.0772	43.3706	41.252	39.1224	27.1514	37.1778	68.9148	ENSG00000259775
AL139089.1	34.7186	54.7145	117.045	46.057	35.4214	25.8509	29.1456	47.3392	26.8485	42.2342	31.7209	44.9403	60.2884	52.7629	ENSG00000273723
AL139095.2	44.4833	45.2446	61.3095	59.4903	42.5057	19.1072	19.4304	102.911	50.599	54.0205	46.5239	73.9642	22.1057	83.9899	ENSG00000220472
AL139220.2	5.0905	19.7472	46.9051	22.5098	17.5268	107.039	102.631	107.831	71.2595	30.7222	72.4311	51.4406	116.804	44.6278	ENSG00000230615
AL139232.1	64.0125	36.827	81.746	35.5023	59.3308	47.2059	83.904	28.8152	85.7085	74.6464	75.0727	48.6853	76.3653	89.3739	ENSG00000287705
AL139260.1	55.3561	36.7942	50.4015	70.7702	72.7809	94.1173	110.798	62.0201	45.7399	57.3895	39.9361	86.0707	69.7165	60.0405	ENSG00000228436
AL139274.2	37.9735	70.4975	35.2994	44.138	46.0478	23.603	49.4592	48.3683	35.1095	53.0383	28.5488	70.2192	54.2595	24.7663	ENSG00000272008
AL139287.1	50.993	49.4535	38.0862	50.8546	51.361	140.494	105.101	30.8734	45.4358	64.8245	40.1798	72.0917	125.601	86.1435	ENSG00000240731
AL139300.1	5199.12	3121.88	2075.23	569.956	1414.2	1879.25	868.185	1230.82	2995.67	1296.49	1958.23	1449.32	0	0	ENSG00000256500
AL139352.1	43.3983	69.4453	20.4365	44.138	57.5598	46.082	28.2624	22.6405	26.8485	31.4301	34.8929	53.3666	51.2451	38.7646	ENSG00000132832
AL139353.1	1.2334	52.2942	115.896	75.8633	46.9327	79.3445	142.06	69.1373	97.1491	42.3443	75.7145	65.6847	89.2621	53.2636	ENSG00000203546
AL139393.3	276.664	274.624	274.035	215.892	222.269	301.219	272.909	223.318	183.809	244.565	243.193	235.936	290.389	237.971	ENSG00000272841
AL139424.2	340.764	401.816	214.883	163.599	192.483	353.755	190.214	204.196	259.464	229.161	242.483	285.658	189.354	357.525	ENSG00000284642
AL139424.3	46.464	45.4271	62.6963	64.8215	56.2135	117.993	73.7154	165.855	111.175	43.9218	106.019	157.358	55.2434	26.8155	ENSG00000284735
AL157392.3	545.319	624.21	503.82	589.046	631.371	589.945	516.523	874.434	701.287	717.728	773.732	928.904	566.022	337.911	ENSG00000239665
AL157778.1	448.791	199.975	108.296	332.624	0	12.0291	125.991	1.18879	17.8633	89.3648	25.6867	24.5528	36.3529	22.4165	ENSG00000281566
AL157893.2	41.2284	96.8025	55.7359	39.3404	36.3069	17.9832	50.3424	64.8342	62.9906	55.9848	25.3767	68.3467	69.3316	61.3773	ENSG00000287077
AL157935.2	1364.95	738.471	664.786	1766.54	232.224	415.061	707.677	565.915	522.628	679.572	36.8406	754.393	1194.76	1285.3	ENSG00000257524
AL157996.1	42.3133	62.0799	57.5938	15.3523	27.4516	40.4622	52.992	9.26202	50.599	24.5548	96.22	70.2192	73.3509	64.6076	ENSG00000280073
AL158055.1	69.5149	58.3602	55.0764	8.25823	84.6829	61.0763	94.5947	71.8417	74.0623	136.296	88.9808	53.9666	84.5581	79.2891	ENSG00000226530
AL158066.1	0	0	0	0	750.048	22.479	22.9632	0	0	0.98219	0	0	0	700.993	ENSG00000217576
AL158151.1	119.345	85.2283	143.056	88.2759	138.143	146.114	117.466	42.1937	161.091	85.4505	97.2773	103.924	145.697	250.893	ENSG00000204055
AL158152.1	123.975	108.573	93.1829	107.683	107.226	133.87	124.147	64.7826	146.754	72.1019	96.7251	134.881	127.542	128.398	ENSG00000269929
AL158206.1	412.284	410.358	349.278	333.913	249.721	311.334	230.515	197.59	357.291	232.779	287.602	244.363	308.476	169.057	ENSG00000260912
AL158212.3	1176.09	1258.43	950.297	888.517	1019.25	932.879	951.206	867.543	758.985	1160.95	1001.32	984.005	877.196	1018.65	ENSG00000260917
AL159169.2	107.411	46.2968	32.5126	79.6403	47.8189	44.958	33.5616	47.3392	43.3706	50.0917	28.5488	64.6016	63.3028	51.6861	ENSG00000272871
AL160006.1	1054.58	1252.12	1092.42	1184.05	801.409	1345.37	1414.89	1127.91	1244.32	1176.66	949.511	1275.18	1280.12	1234.01	ENSG00000258634
AL161772.1	524.035	370.375	412.446	425.068	354.214	468.688	505.19	383.859	424.412	451.807	399.683	366.076	517.475	481.327	ENSG00000278291
AL161909.1	81.3718	103.116	94.7511	68.126	49.59	76.4287	74.1888	73.0671	49.5664	34.3767	57.0976	54.3028	52.2499	130.292	ENSG00000232176
AL161910.1	10.8855	59.502	26.2656	28.893	64.809	120.55	23.3943	72.5964	45.2094	17.3571	89.0622	35.8662	62.8957	74.0306	ENSG00000285907
AL162171.3	203.972	256.737	129.122	174.633	193.047	160.725	119.232	185.24	169.352	167.955	148.031	171.335	105.505	179.825	ENSG00000278576
AL162231.1	31.3053	66.4459	73.2864	60.545	174.92	217.783	411.97	104.492	175.573	151.142	83.061	143.174	408.169	309.169	ENSG00000187186
AL162231.2	144.064	102.179	74.5601	121.703	195.681	183.767	160.21	90.7592	139.162	151.903	149.829	124.818	155.326	57.3842	ENSG00000230074
AL162231.4	117.175	156.778	185.786	284.018	115.12	182.08	175.757	91.5911	122.883	59.9136	104.679	185.379	230.101	128.138	ENSG00000261215
AL162258.1	26.5367	6.53191	45.9051	39.8355	12.4011	91.5022	30.1176	73.6802	9.94199	59.6778	25.995	29.0985	67.7719	58.972	ENSG00000271853
AL162377.1	74.8586	100.253	73.2782	124.89	71.6012	73.1462	87.9591	63.3542	104.878	75.05	89.6515	73.8559	96.2391	107.239	ENSG00000231856
AL162388.2	52.078	130.473	74.3146	327.197	205.444	49.4538	38.8608	87.4747	204.461	67.7711	103.621	97.3706	24.1154	57.0701	ENSG00000287038
AL162431.1	20.6142	58.9233	62.2384	76.7617	36.3069	76.4287	96.2687	47.3392	104.296	67.7711	58.1549	54.3028	118.567	110.91	ENSG00000243155
AL162458.1	101.986	164.143	146.771	232.204	113.348	146.114	158.093	62.7759	124.949	209.206	170.235	248.108	193.928	198.13	ENSG00000285796
AL162595.1	106.62	406.584	328.885	438.116	92.748	221.973	310.524	187.627	412.291	470.256	195.512	140.432	393.125	396.852	ENSG00000177788
AL163051.1	61.8426	83.1239	83.6039	89.2355	62.873	57.3215	63.5904	87.4747	53.6969	78.5752	97.2773	56.1753	114.548	119.524	ENSG00000260806
AL163952.1	26.1358	20.7474	57.1185	74.5512	25.1145	58.3103	40.5451	23.1112	85.6437	29.2369	16.1229	81.8252	47.7208	21.0069	ENSG00000259868
AL353150.1	33.6239	52.6417	22.3022	29.7439	49.5715	61.8238	55.6496	25.7353	44.3905	40.2502	28.5322	40.2685	50.2628	83.98	ENSG00000224945
AL353743.1	246.832	170.191	203.268	276.742	323.531	235.999	169.223	148.349	175.645	223.712	214.431	236.612	183.579	159.03	ENSG00000165121
AL353746.1	798.529	770.211	568.506	738.831	820.005	581.083	425.702	710.089	659.852	640.388	668.253	741.515	388.86	450.1	ENSG00000260412
AL353748.3	381.791	402.78	441.59	483.998	339.864	326.046	312.681	260.577	318.085	409.492	263.513	399.269	305.507	351.009	ENSG00000287769
AL353759.1	150.809	228.328	217.37	255.233	178.878	203.435	251.712	131.727	101.198	365.375	208.3	289.303	335.605	176.594	ENSG00000283064
AL353763.1	106.326	85.2283	98.4668	72.9236	47.8189	41.5862	46.8096	91.5911	79.5127	36.341	45.4666	84.263	27.1298	23.6895	ENSG00000279456
AL353763.2	98.7311	346.174	293.543	58.5308	123.975	260.757	124.531	126.581	188.972	120.809	186.096	252.789	324.552	147.521	ENSG00000280077
AL353796.1	353.696	450.342	287.969	173.673	196.589	169.717	161.626	198.619	279.844	283.853	267.513	231.255	235.125	257.354	ENSG00000259994
AL353807.3	79.2019	31.566	65.9542	71.0046	77.0415	71.9329	79.488	105.999	71.2517	85.4505	93.0479	86.1355	107.514	90.4507	ENSG00000246203
AL354714.2	269.069	102.064	66.8831	130.495	55.7887	100.032	88.32	95.7076	64.0232	72.6821	81.4169	102.988	72.3461	132.446	ENSG00000213080
AL354740.1	47.7455	33.4172	11.2754	6.61285	26.9963	37.2628	51.8588	93.7745	52.7407	60.5103	59.6206	103.125	76.0958	46.2661	ENSG00000225339
AL354892.2	83.5417	108.377	102.183	94.9926	66.4151	83.1724	87.4368	54.543	119.785	97.2368	80.3595	98.3069	88.423	114.14	ENSG00000232640
AL354920.1	64.6539	129.73	133.325	114.667	60.7959	126.554	114.747	122.553	94.2097	110.744	122.341	107.37	128.895	154.632	ENSG00000254473
AL355001.2	120.43	175.718	204.365	120.9	147.884	225.914	231.398	272.715	283.974	248.494	237.906	264.024	283.355	346.728	ENSG00000275964
AL355073.2	29.2939	73.6541	55.7359	40.2999	25.6805	43.8341	45.0432	41.1646	83.6433	23.5726	44.4092	43.0678	45.2163	67.838	ENSG00000275569
AL355297.4	58.5877	39.9836	30.6548	26.8666	45.1623	34.8425	47.6928	43.2228	35.1095	56.967	31.7209	31.8327	61.2932	47.3789	ENSG00000271551
AL355312.3	80.2869	14.7308	130.05	163.119	57.5598	67.4371	7.9488	129.668	138.373	35.3588	60.2696	136.693	31.149	178.748	ENSG00000268592
AL355312.6	65.0975	178.874	120.761	64.2879	62.873	95.5358	153.677	29.8443	23.7506	74.6464	109.966	72.0917	117.562	102.295	ENSG00000285991
AL355377.2	39.0585	36.827	65.9542	57.5713	49.59	84.2963	31.7952	26.757	21.6853	47.1451	39.1224	46.8128	41.1971	67.838	ENSG00000279489
AL355388.3	66.1824	59.9755	43.6598	57.5713	54.0176	43.8341	43.2768	32.9316	36.1422	40.2698	45.4666	51.4941	31.149	35.5342	ENSG00000285677
AL355488.1	88.9665	131.525	120.761	91.1545	85.8969	53.9496	87.4368	51.4557	172.45	61.878	160.719	136.693	151.726	124.908	ENSG00000273373
AL355574.1	58.5549	81.3604	67.1728	44.2403	134.604	115.025	86.3395	86.2377	90.4159	65.3845	85.4049	122.175	111.049	75.5053	ENSG00000238058
AL355987.4	162.266	444.6	327.313	273.917	305.618	185.135	210.312	346.127	557.959	317.601	442.722	416.913	357.699	485.292	ENSG00000273066
AL355994.2	19.5292	70.4975	90.1064	20.1499	74.3849	139.37	61.824	85.4164	181.743	110.005	106.794	76.773	54.2595	127.062	ENSG00000232456
AL355999.1	64.0125	81.0195	64.0963	64.2879	46.0478	79.8005	52.1088	53.5139	52.6643	43.2164	49.696	62.7291	63.3028	78.606	ENSG00000287808
AL356019.2	304.873	389.314	307.477	205.338	212.528	251.765	263.193	272.715	256.093	307.426	226.275	337.988	287.375	320.885	ENSG00000258768
AL356056.2	314.979	485.985	248.737	235.696	427.278	244.978	408.761	697.627	355.612	538.929	397.031	283.819	348.465	359.608	ENSG00000231187
AL356489.2	218.076	232.536	257.314	237.961	483.502	273.12	217.267	237.725	160.058	217.064	238.964	148.865	201.966	134.599	ENSG00000260947
AL356599.1	551.059	344.641	389.746	445.434	379.119	229.59	314.401	296.815	302.864	306.486	379.017	447.952	236.122	95.9804	ENSG00000235652
AL356740.1	96.5612	131.525	94.7511	73.8831	145.228	255.137	227.865	111.144	114.622	163.044	120.539	139.502	192.923	132.446	ENSG00000267868
AL356776.2	119.617	42.849	59.0503	164.978	111.539	92.6582	104.145	34.7537	53.2006	53.6558	71.5296	93.5446	92.8162	80.2144	ENSG00000286340
AL356968.2	110.666	90.4893	111.472	71.0046	72.6139	96.6598	66.24	79.2418	59.8927	74.6464	109.966	130.14	75.3605	110.91	ENSG00000235105
AL357079.1	69.2264	64.2128	67.5625	89.81	39.4385	85.5976	117.807	40.5885	122.078	71.9748	52.159	44.7776	150.377	94.2037	ENSG00000237950
AL358113.1	209.84	139.184	125.4	247.726	211.87	121.855	59.9721	438.671	97.4882	173.8	177.33	161.355	143.517	293.276	ENSG00000285130
AL358472.2	95.4763	81.0195	106.827	62.3689	95.6378	73.0568	58.2912	73.0671	69.1864	88.3971	89.8758	102.988	102.49	55.9933	ENSG00000272654
AL358472.6	419.879	414.567	236.878	344.468	433.027	503.53	597.043	334.462	437.836	432.164	302.406	199.422	472.259	408.105	ENSG00000285641
AL358473.1	451.075	366.207	499.698	599.749	495.795	240.751	304.961	384.381	391.039	480.394	407.001	444.749	279.82	415.083	ENSG00000229191
AL359258.3	70.5222	55.7667	7.43146	54.6927	38.078	24.7269	28.2624	47.3392	96.0349	36.341	71.9006	12.1713	43.2067	116.294	ENSG00000280186
AL359504.2	108.496	93.6459	94.7511	149.685	74.3849	88.7921	86.5536	101.882	154.895	100.183	61.327	79.5817	90.4326	94.7579	ENSG00000271576
AL359643.2	47.7381	64.1843	53.8781	11.5143	25.6805	83.1724	51.2256	63.8051	54.7295	31.4301	32.7782	29.0239	53.2547	19.3823	ENSG00000271978
AL359715.3	67.2674	73.6541	83.6039	29.7452	56.6742	67.4371	56.5248	36.019	55.7622	58.9314	62.3844	86.1355	92.4422	55.9933	ENSG00000272129
AL359764.1	58.1098	39.2384	47.8187	39.4657	49.4711	24.4513	43.7247	49.346	46.4579	42.9309	40.0475	39.5683	35.4082	56.627	ENSG00000286496
AL359878.1	51.9452	29.8149	39.0291	82.4678	88.0652	34.0444	52.6411	21.6554	56.5029	67.7229	38.5123	33.848	40.2534	70.4926	ENSG00000205740
AL359881.3	122.6	51.5579	115.188	67.1665	87.668	68.561	46.8096	45.281	74.3496	65.8067	88.8184	143.247	131.63	119.524	ENSG00000270171
AL360181.3	81.8885	116.859	120.05	173.411	137.318	63.5484	190.762	159.013	119.898	166.828	193.346	242	274.209	217.24	ENSG00000254536
AL360270.2	72.6922	76.8107	73.3856	45.0975	34.5359	10.1156	24.7296	20.5823	48.5337	44.1986	41.2371	47.749	54.2595	31.227	ENSG00000261654
AL365203.2	249.54	626.06	480.258	311.844	244.408	575.463	368.294	440.461	533.871	335.909	480.042	413.825	347.663	457.637	ENSG00000273038
AL365205.1	787.949	453.046	496.916	521.179	1342.17	549.078	494.22	364.433	431.038	392.564	523.429	524.236	2424.84	726.981	ENSG00000124593
AL365361.1	435.068	215.701	312.121	219.73	357.756	293.351	260.544	228.463	288.105	132.596	186.096	197.55	182.875	97.9882	ENSG00000259834
AL390195.2	143.214	147.308	118.903	133.373	98.2944	142.742	128.064	118.348	133.21	146.346	155.432	119.841	132.634	119.524	ENSG00000260948
AL390198.1	63.2419	37.5407	79.2756	54.1488	51.4885	94.5317	100.146	66.0949	57.2289	45.9388	56.4773	52.4677	82.3111	36.2211	ENSG00000226465
AL390719.1	63.8432	266.471	42.61	49.1031	87.9684	77.984	41.982	43.6254	66.6831	80.5376	79.1824	70.3551	137.153	54.8601	ENSG00000217801
AL390726.5	34.4518	61.3766	56.5263	85.0136	33.4926	50.7039	58.455	23.692	34.6036	47.623	28.7856	70.7031	57.7736	17.7803	ENSG00000283162
AL390728.4	177.047	112.001	147.955	105.123	100.172	147.013	112.201	140.15	119.571	174.061	158.829	177.067	173.36	104.109	ENSG00000227671
AL390728.6	132.365	125.212	102.183	84.4379	116.891	152.857	69.7728	83.3582	155.928	132.596	189.268	132.012	98.471	135.676	ENSG00000259865
AL390879.1	183.149	146.401	91.3815	200.374	48.6906	101.493	60.5177	59.7709	89.0829	129.517	54.9379	92.2483	93.0696	102.722	ENSG00000234062
AL391069.2	31.4638	42.088	39.0151	60.4498	34.5359	47.2059	66.24	53.5139	46.4685	36.341	31.7209	29.0239	50.2403	86.1435	ENSG00000237976
AL391095.1	48.8231	42.088	78.0303	66.207	59.3308	20.2311	9.71519	12.3494	44.4032	49.1095	26.4341	29.9602	74.3557	68.9148	ENSG00000224635
AL391244.2	58.5877	138.891	153.274	122.819	136.372	141.618	115.699	67.9215	76.4148	77.593	106.794	119.841	137.658	122.755	ENSG00000272455
AL391560.2	100.901	30.5138	79.8882	34.5428	41.6201	49.4538	63.5904	28.8152	19.62	35.3588	51.8107	39.3227	45.2163	24.7663	ENSG00000287887
AL391650.1	5.29543	44.2538	80.7172	36.529	57.9161	39.4974	31.037	32.1464	31.2483	23.9692	26.8359	76.706	51.9848	42.0447	ENSG00000236782
AL391684.1	92.8661	104.889	164.666	142.915	136.885	59.3044	138.876	56.2997	85.8975	143.64	160.084	133.871	102.421	105.289	ENSG00000224934
AL391807.1	936.028	558.484	338.131	888.159	787.342	246.37	455.998	376.402	617.66	325.657	425.74	338.797	552.255	400.074	ENSG00000230910
AL391987.2	20.6142	24.2006	30.6548	23.0285	39.8491	94.4119	54.7584	26.757	43.3706	23.5726	16.9178	32.769	106.509	62.454	ENSG00000204805
AL391988.1	34.7186	93.6459	65.9542	17.2714	72.6139	70.8089	60.0576	28.8152	44.4032	53.0383	53.9255	53.3666	72.3461	67.838	ENSG00000277879
AL441992.2	493.656	852.283	872.267	990.226	914.758	165.221	423.936	469.276	644.363	919.33	1145.12	879.144	835.999	1950.07	ENSG00000286112
AL442125.1	82.4568	122.055	95.68	106.507	72.6139	112.395	70.656	96.7367	117.72	93.3081	78.2448	132.012	154.74	149.674	ENSG00000276248
AL445209.1	172.508	450.342	280.537	141.05	123.975	192.196	276.441	110.115	159.025	191.527	259.054	201.295	291.394	413.489	ENSG00000271776
AL445228.2	34.7186	66.2887	25.0812	55.6522	53.1321	44.958	43.2768	13.3785	53.6969	34.3767	25.3767	28.0877	44.2115	41.995	ENSG00000271387
AL445363.3	466.532	449.29	418.948	449.056	327.648	297.847	256.128	329.316	407.89	300.55	342.585	281.813	284.36	605.158	ENSG00000279423
AL445623.2	18.4443	71.5497	67.812	23.0285	28.3371	47.2059	38.8608	37.0481	67.1211	49.1095	35.9503	36.514	53.2547	45.2253	ENSG00000283982
AL450405.1	1401.77	324.078	734.785	1044.92	432.141	632.784	930.009	702.885	151.797	142.418	656.622	358.586	521.495	298.272	ENSG00000230202
AL450998.2	371.056	418.776	366.928	441.38	351.557	304.591	481.344	264.482	345.932	347.695	341.528	338.925	469.245	502.863	ENSG00000179743
AL451085.2	42.3133	13.6786	57.5938	82.5188	27.4516	55.0736	44.16	53.5139	25.8158	46.1629	20.0899	42.1315	44.2115	30.1502	ENSG00000271380
AL451123.1	18.9095	72.3513	19.1817	36.8228	76.258	38.0723	59.4092	33.182	58.6101	114.82	29.4857	35.5958	48.8738	41.0615	ENSG00000285103
AL451136.1	87.8816	87.3327	117.974	22.069	44.2767	0	0	0	11.359	0	87.7611	13.1076	7.03364	139.983	ENSG00000288208
AL512625.1	174.092	206.142	214.354	152.751	158.338	247.335	261.822	174.011	92.8007	168.35	146.717	179.382	285.528	145.053	ENSG00000170161
AL512625.2	253.88	243.058	377.146	354.063	399.376	442.837	325.901	364.306	298.431	402.698	287.602	508.387	439.1	199.207	ENSG00000229422
AL512625.3	77.032	41.0358	88.2485	72.9236	84.1258	266.376	229.632	166.716	107.394	164.026	50.7534	194.741	199.956	36.611	ENSG00000287168
AL512844.1	45.5682	55.7667	32.5126	64.2879	30.9937	67.4371	22.9632	60.7177	36.1422	37.3232	70.8433	27.1514	17.0817	33.3806	ENSG00000232952
AL513165.1	28.2089	56.8189	53.8781	39.3404	50.4755	74.1808	38.8608	42.1937	58.8601	54.0205	43.3518	45.8765	48.2307	66.7612	ENSG00000234160
AL513318.2	11.4796	229.739	115.796	14.7672	17.8874	40.484	154.405	105.591	102.307	91.8771	178.068	30.6194	119.944	117.04	ENSG00000269994
AL513327.1	36.9767	61.5598	41.7298	87.3172	53.7295	27.6955	77.8456	60.2483	43.3261	56.9694	61.161	81.0162	54.4644	47.4894	ENSG00000225313
AL513477.1	12.619	17.3372	30.3527	47.9343	65.117	42.9837	62.1244	64.381	49.475	56.6915	49.5674	66.0412	51.2776	56.0117	ENSG00000269896
AL513534.2	474.126	638.686	467.253	322.399	277.172	419.234	345.331	187.299	308.757	311.354	428.232	341.733	555.658	454.407	ENSG00000260400
AL513548.1	43.3983	122.055	65.0252	49.8951	28.3371	48.3299	45.9264	25.7278	40.2727	42.2342	49.696	71.1554	40.1923	61.3773	ENSG00000261584
AL513550.1	56.4178	76.8107	113.33	58.5308	66.4151	59.5694	51.2256	74.0962	95.0022	77.593	67.6712	112.351	76.3653	11.8447	ENSG00000228506
AL583856.1	109.581	76.8107	58.5227	97.8712	47.8189	61.8173	76.8384	47.3392	51.6316	72.6821	61.327	59.9204	49.2355	91.5275	ENSG00000232389
AL589740.1	20.6177	78.91	100.89	48.8628	44.2704	52.7761	50.2649	62.3758	27.2776	38.1028	41.4686	51.9114	33.0611	63.0991	ENSG00000271860
AL589987.1	149.724	35.7748	68.741	112.264	64.644	57.3215	67.1232	38.0772	43.3706	46.1629	28.5488	45.8765	83.3989	30.1502	ENSG00000230707
AL590062.1	73.7771	35.7748	57.5938	72.9236	46.0478	56.1975	46.8096	32.9316	51.6316	38.3054	82.4742	41.1953	76.3653	36.611	ENSG00000287966
AL590399.1	42.8262	46.8521	106.535	78.7075	34.3073	143.425	155.491	79.5004	49.1641	90.9384	55.8659	116.159	104.843	47.4523	ENSG00000204802
AL590705.1	8.07282	19.3242	98.3849	35.1371	56.0799	36.1546	68.7028	40.7452	76.0904	38.5817	18.6853	74.0533	99.4761	63.4889	ENSG00000203279
AL590705.3	81.3718	62.0799	64.0963	71.0046	58.4453	78.6766	64.4736	55.5721	67.1211	82.504	58.1549	63.6654	74.3557	88.2971	ENSG00000242375
AL590714.1	73.7771	41.0358	72.4567	52.7737	44.2767	123.635	100.685	66.8924	39.2401	34.3767	39.1224	55.2391	69.3316	75.3756	ENSG00000224985
AL590822.3	20.9761	20.3337	27.8249	36.1583	36.7928	40.1826	46.083	36.3015	28.9356	94.6675	77.6472	45.2328	86.4094	39.5371	ENSG00000287356
AL590867.2	57.5028	66.2887	71.5278	47.9761	44.2767	67.4371	62.7072	49.3975	38.2074	47.1451	68.7285	30.8964	25.1202	86.1435	ENSG00000218426
AL591135.1	145.384	103.116	103.111	113.223	168.252	131.502	129.83	129.668	65.0559	111.97	146.973	128.267	134.644	136.753	ENSG00000218418
AL591684.2	70.9911	59.0532	55.3388	0	88.2108	4.3906	41.1824	28.1409	61.3681	113.749	49.2748	35.6892	52.0085	58.8893	ENSG00000254929
AL591806.4	0	1.03253	48.3131	8.47427	160.762	45.1058	130.87	150.472	205.706	92.5278	73.6695	138.732	215.939	2.11333	ENSG00000270149
AL591846.1	107.411	234.641	0.928932	125.697	80.5837	0	158.976	0	0	0	1.05736	120.777	0	36.611	ENSG00000224114
AL591848.3	43.3983	66.2887	38.0862	41.2594	51.361	30.3467	27.3792	79.2418	76.4148	58.9314	56.0402	59.9204	20.0961	93.6811	ENSG00000260698
AL591848.4	286.429	204.127	135.624	241.799	174.45	159.601	139.546	158.484	164.189	137.507	218.874	188.187	196.942	160.442	ENSG00000260855
AL592148.3	117.175	75.7585	104.04	111.304	77.9271	80.9245	43.2768	41.1646	72.2843	58.9314	74.0153	61.7929	83.3989	55.9933	ENSG00000272750
AL592424.1	224.586	417.724	309.334	228.366	320.564	356.292	189.005	193.473	321.149	285.817	329.897	286.494	261.25	334.883	ENSG00000261168
AL596202.1	96.5612	211.492	122.619	152.564	64.644	130.378	97.1519	137.901	239.571	207.242	161.776	168.526	151.726	156.135	ENSG00000235381
AL596244.1	923.299	1003.8	861.12	988.307	1119.32	928.383	840.806	920.028	865.346	931.116	996.035	717.172	867.148	847.437	ENSG00000261534
AL603839.4	48.8231	68.3931	35.2994	37.4213	34.5359	42.7101	34.4448	57.6304	65.0559	42.2342	59.2123	43.0678	30.1442	36.611	ENSG00000279667
AL604028.1	80.2869	27.3572	41.8019	66.207	33.6503	47.2059	37.9776	45.281	64.0232	43.2164	34.8929	49.6216	34.1634	45.2253	ENSG00000230896
AL627095.2	68.3523	42.088	63.1674	58.5308	66.4151	44.958	65.3568	72.038	39.2401	68.7533	72.958	41.1953	85.4085	81.8363	ENSG00000286747
AL627309.6	88.9665	143.099	91.9643	118.021	187.733	49.4538	102.451	147.163	218.918	183.67	252.71	166.654	152.731	141.06	ENSG00000268903
AL627309.7	36.8886	45.2446	31.5837	32.6237	76.156	13.4874	26.496	59.6886	64.0232	67.7711	48.6387	56.1753	26.125	43.0718	ENSG00000269981
AL645568.1	25.0615	18.7112	65.644	27.1552	29.3349	46.2273	46.9357	48.1986	35.0294	34.1717	48.8613	17.5965	65.8923	55.6628	ENSG00000203739
AL645608.2	47.7381	233.589	248.954	126.657	195.703	274.244	321.485	327.258	218.918	423.324	318.266	338.925	241.154	193.823	ENSG00000230699
AL645608.7	33.6337	32.6182	60.3806	23.0285	43.3912	85.4203	78.6048	65.8633	133.21	67.7711	49.696	112.351	60.2884	163.673	ENSG00000272512
AL645728.1	108.132	112.079	125.6	123.219	82.9195	93.7485	74.6706	76.6345	94.7911	132.113	119.349	132.393	117.426	92.7001	ENSG00000215014
AL662795.2	1048.07	1101.65	895.49	1039.16	1174.22	1491.48	1178.19	1268.9	977.903	1163.9	1245.57	1232.11	1268.07	1314.77	ENSG00000280128
AL662797.1	7.5947	289.355	337.202	1.91904	85.8969	13.4874	32.6784	8.23291	11.359	6.87533	5.28681	218.148	24.1154	8.61435	ENSG00000272540
AL662844.4	317.893	200.97	449.603	287.856	448.966	421.482	311.769	223.318	339.736	165.008	351.044	280.877	389.865	365.033	ENSG00000272501
AL662884.1	0	0	0	0	23.9094	23.603	249.062	191.415	210.657	179.741	0	37.4502	256.226	51.6861	ENSG00000273333
AL662899.2	101.988	0	227.214	249.422	254.712	269.524	307.762	140.172	0	275.099	394.533	56.3356	238.045	0	ENSG00000263020
AL669830.1	737.771	95.7503	418.948	246.597	335.618	15.7353	537.869	945.756	911.815	386.983	253.767	915.658	965.619	330.576	ENSG00000288473
AL669831.1	445.918	405.097	362.283	497.991	457.822	248.393	368.294	473.392	672.244	635.477	588.951	530.857	346.658	485.634	ENSG00000228327
AL670729.3	67.2674	84.1761	46.4466	36.4618	114.234	105.651	135.13	140.989	136.308	158.133	88.8184	115.159	127.61	104.449	ENSG00000287315
AL671762.1	0	552.406	90.1064	71.0046	75.2705	0	111.283	0	0	493.059	0	388.546	526.519	64.6076	ENSG00000285565
AL683813.1	506.675	224.119	293.543	400.12	210.757	233.782	265.843	182.153	259.191	261.263	265.398	411.016	283.355	343.497	ENSG00000232611
AL691432.1	40.4086	83.3977	36.6938	62.7242	52.0032	40.3821	45.0586	45.5477	43.9181	61.2795	73.8174	119.918	57.3874	57.5316	ENSG00000269737
AL691432.2	934.149	1016.43	1192.75	1100.57	1335.39	971.094	1073.97	888.125	1149.32	942.903	885.012	958.726	921.407	1154.32	ENSG00000272106
AL691432.4	65.0975	79.9673	102.183	53.7332	127.517	53.9496	117.466	81.3	118.753	99.2012	115.252	113.287	61.2932	184.132	ENSG00000286989
AL731563.3	73.7771	63.1321	78.0303	18.2309	48.7044	22.479	28.2624	31.9025	57.8274	19.6438	30.6635	34.6415	18.0865	41.995	ENSG00000272630
AL731569.1	58.5877	41.0358	74.3146	64.2879	42.5057	34.8425	45.9264	34.9899	32.0116	75.6286	87.7611	75.8367	74.3557	64.6076	ENSG00000227896
AL731577.2	81.3718	88.3849	122.619	94.0331	214.299	102.28	128.064	205.823	114.622	122.774	149.088	168.526	104.5	101.219	ENSG00000249456
AL732372.2	170.605	124.042	173.416	182.295	191.258	53.1316	118.173	227.215	153.305	227.704	179.129	254.239	76.2164	64.3274	ENSG00000237094
AL732372.3	212.652	306.191	252.67	351.185	304.624	139.37	249.062	337.549	475.011	441.986	508.591	380.12	227.086	435.025	ENSG00000250575
AL844892.2	63.5679	46.0806	28.9295	64.4333	39.6433	45.9413	48.9937	64.3679	82.3785	45.8821	56.7414	12.7564	33.2482	29.4349	ENSG00000287475
AL845472.2	2096.14	924.885	1760.33	1424.89	884.649	864.318	799.296	629.818	611.319	880.042	918.848	1131.93	885.234	961.577	ENSG00000279561
AL928654.1	72.7767	154.406	178.232	181.728	199.887	218.8	197.261	261.896	187.656	279.799	145.488	232.981	277.444	151.912	ENSG00000251602
ALAD	1095.57	1365.81	1142.18	1163.85	1138.53	1035.27	1297.28	1115.97	1126.18	1220.8	1417.95	1396.18	1559.41	1164.18	ENSG00000148218
ALAS1	1675.14	1591.36	1785.8	1783.5	2002.08	2082.66	1622.78	1237.86	1659.12	1574.21	1462.8	1321.02	1352.76	1665.42	ENSG00000023330
ALCAM	37327.4	39661.5	34148.8	26926.9	11992.3	17329.5	11577.3	28300.4	22690.5	24041.1	29335.5	26449.9	16548.9	25658.4	ENSG00000170017
ALDH16A1	291.133	430.67	422.507	459.296	404.676	562.199	388.606	338.767	464.592	356.866	380.394	510.491	623.43	734.569	ENSG00000161618
ALDH18A1	1559.81	2039.94	1705.1	1727.34	1319.67	1490.43	1475.78	1615.67	1564.51	1511.06	1501.86	1593.01	1333.77	1432.23	ENSG00000059573
ALDH1B1	1057.47	734.026	647.107	1297.62	1106.08	993.737	1051.82	776.379	750.219	803.625	879.883	760.876	806.107	1214.77	ENSG00000137124
ALDH1L2	990.681	1249.8	1826.34	1037.53	1468.87	2113.48	2878.78	2505.99	1422.34	2620.32	2646.7	1783.36	2200.2	1372.35	ENSG00000136010
ALDH2	4525.51	3318.22	3314.15	4302.34	4405.59	4072.68	4603.69	5502.91	4503	3876.76	4427.61	6931.48	4390.82	4271.09	ENSG00000111275
ALDH3A2	2552.02	2158.34	2275.71	2234.88	2812.07	2243.6	2256.28	2430.63	2807.44	2010.07	2045.17	2302.88	1589.02	2003.68	ENSG00000072210
ALDH4A1	811.948	986.286	1098.17	1459.67	1100.26	1147.6	1117.07	1456.3	1444.1	1085.2	1050.01	1186.59	983.004	1657.28	ENSG00000159423
ALDH5A1	2895.78	2635.45	1911.37	1680.49	1935.23	1511.66	2178.4	2189.21	2283.65	1579.49	1977.36	1946.62	1642.61	1502.32	ENSG00000112294
ALDH6A1	484.546	418.209	397.006	451.103	418.029	313.64	320.835	305.33	282.472	362.992	387.575	554.197	250.698	335.087	ENSG00000119711
ALDH7A1	2148.59	2769.19	3491.03	2611.57	4958.18	3598	3771.61	3575.64	2688.65	4600.78	4055.85	2818.57	4096.34	2798.96	ENSG00000164904
ALDH8A1	17.7936	98.4486	86.6402	11.3652	34.0886	61.0364	138.969	23.4412	69.6234	33.6649	109.051	150.971	73.2639	63.7452	ENSG00000118514
ALDH9A1	645.377	565.591	537.331	742.224	639.961	650.072	613.983	606.658	573.753	602.809	616.868	522.561	582.157	684.126	ENSG00000143149
ALDOA	9097.76	8343.25	11323.9	12967.4	12474.1	20179.9	13592.4	16813.7	15793.8	13274.9	17640.8	10963.6	11277.8	18597.9	ENSG00000149925
ALDOC	349.432	344.712	519.183	153.437	643.258	527.717	513.057	462.743	389.478	341.328	493.411	337.41	452.944	724.638	ENSG00000109107
ALG1	547.867	768.53	740.853	839.172	655.634	1038.62	936.848	746.081	833.366	564.936	879.505	643.027	867.015	968.374	ENSG00000033011
ALG10	260.938	201.792	237.864	189.597	192.898	155.311	196.704	261.03	266.747	267.118	218.946	231.545	202.532	201.629	ENSG00000139133
ALG10B	318.367	569.93	699.28	366.056	582.108	486.714	544.191	774.6	521.465	766.404	563.519	753.783	557.913	333.578	ENSG00000175548
ALG11	1606.3	1913.86	1366.34	1276.19	1652.57	1389.25	1635.4	1941.21	1273.26	1686.94	1305.89	951.271	1269.67	1121.78	ENSG00000253710
ALG12	460.434	663.703	487.854	618.568	524.579	735.618	612.146	670.231	618.67	609.983	567.113	572.253	677.47	685.159	ENSG00000182858
ALG13	2093.73	819.66	880.205	1791.48	1031.12	722.34	1561.67	744.324	742.328	779.205	825.174	710.213	832.828	962.901	ENSG00000101901
ALG14	189.643	208.117	533.516	352.57	264.714	325.847	171.279	279.211	149.504	168.041	418.137	202.329	178.257	426.67	ENSG00000172339
ALG1L9P	22.4682	35.5214	37.6954	77.1792	52.4502	65.4318	69.4875	94.6024	32.792	77.7059	60.7456	43.1729	72.3711	28.3405	ENSG00000248671
ALG1L9P	22.4682	35.5214	37.6954	77.1792	52.4502	65.4318	69.4875	94.6024	32.792	77.7059	60.7456	43.1729	72.3711	28.3405	ENSG00000254978
ALG2	782.728	725.321	693.373	538.279	654.2	726.531	702.298	636.559	684.928	656.741	825.004	612.585	553.246	676.573	ENSG00000119523
ALG3	447.474	700.845	561.998	640.214	912.764	978.426	777.919	766.704	932.567	863.967	918.307	704.972	808.715	869.531	ENSG00000214160
ALG5	627.795	613.265	536.99	670.48	492.507	778.29	665.221	667.277	665.458	571.521	689.385	521.991	777.46	873.609	ENSG00000120697
ALG6	477.285	397.552	412.935	473.668	399.006	161.035	218.421	324.849	227.916	229.63	327.826	230.122	394.391	376.164	ENSG00000088035
ALG8	441.921	497.818	522.352	616.517	529.521	629.18	419.219	570.259	583.977	615.23	421.908	481.637	542.595	444.612	ENSG00000159063
ALG9	2074.59	2171.91	2057.14	1928.1	1920.23	1422.73	1536.62	1747.2	2026.63	1681.76	1873.8	1939.79	1509.87	1526.07	ENSG00000086848
ALK	320.269	435.919	697.706	1129.14	1484.16	1153.7	1068.68	1659.8	1106.18	1505.1	849.667	1310.06	735.057	641.097	ENSG00000171094
ALKBH1	607.382	548.986	546.977	438.086	486.94	496.317	492.435	429.258	319.278	530.851	427.954	503.71	456.807	464.742	ENSG00000100601
ALKBH2	211.109	262.081	288.105	339.752	288.402	444.155	494.644	347.108	298.589	248.976	264.965	313.129	328.646	490.665	ENSG00000189046
ALKBH3	413.276	474.654	444.443	385.608	483.723	553.248	573.832	373.493	364.862	369.766	398.57	473.019	352.695	517.964	ENSG00000166199
ALKBH4	278.27	368.791	580.431	443.013	593.004	537.908	678.839	429.141	524.14	575.122	467.262	516.804	715.177	687.832	ENSG00000160993
ALKBH5	2666.49	2426.18	2879.13	2794.79	3434.65	2417	2586.12	2625.72	2422.1	2950.08	2349.16	3090.21	2428.83	2428.64	ENSG00000091542
ALKBH6	443.728	794.373	789.716	853.111	810.962	722.183	691.493	718.166	1362.94	687.09	710.613	797.753	768.7	923.438	ENSG00000239382
ALKBH7	975.368	1070.11	1068.56	1259.89	1309.81	1069.45	1408.01	1143.93	1514.05	878.652	991.523	1283.03	1322.05	2604.2	ENSG00000125652
ALKBH8	635.436	565.772	497.988	497.092	650.499	653.45	641.785	484.409	505.475	753.573	492.062	500.628	628.877	529.572	ENSG00000137760
ALMS1	757.56	562.973	738.649	957.603	650.19	508.469	733.963	742.731	667.314	945.499	716.498	761.897	612.281	223.753	ENSG00000116127
ALMS1P1	56.9325	69.7651	80.651	70.503	89.6711	58.9786	33.7057	45.1654	33.4973	52.4769	84.4482	132.203	96.8252	40.0665	ENSG00000163016
ALOX12-AS1	156.178	184.233	123.104	177.489	70.1127	116.64	118.47	122.671	108.655	123.167	186.324	165.963	193.022	146.585	ENSG00000215067
ALOX15P1	66.1084	44.1885	48.526	32.4635	33.6768	41.5614	118.335	77.6159	55.4925	59.0016	18.6352	38.656	67.7969	18.3125	ENSG00000274114
ALOXE3	22.7131	91.7334	66.6811	86.6649	87.2679	67.5306	74.2744	87.2211	89.4053	97.3979	72.5608	52.3012	108.287	74.5921	ENSG00000179148
ALPK3	210.154	106.56	185.04	92.4571	311.302	217.707	92.9185	157.851	74.1188	92.7476	68.6163	159.233	118.556	30.7037	ENSG00000136383
ALS2	2143.99	1887.76	1969.7	2069.65	2353.19	2144.34	1839.35	2311.78	1912	2254.61	2284.7	1834.61	1843.03	1798.95	ENSG00000003393
ALYREF	589.075	615.151	734.698	838.127	877.453	1130.37	956.54	686.367	657.829	671.409	701.01	742.788	993.351	1086.18	ENSG00000183684
AMACR	636.004	519.377	727.887	660.934	243.31	776.851	1084.67	745.3	622.981	669.345	732.986	658.915	587.663	712.979	ENSG00000242110
AMBRA1	1585.48	1680.79	1783.7	2062.55	2443.03	2035.22	1806.39	2174.25	2024.53	1950.89	1841.24	2039.2	1778.22	1801.69	ENSG00000110497
AMD1	3591.83	3322.71	2932.7	2710.2	3161.86	4136.85	3204.62	2717.82	3138.16	3073.63	3420.4	2982.69	3047.85	3505.38	ENSG00000123505
AMDHD2	240.532	624.092	529.688	490.041	431.784	557.977	448.292	525.696	783.932	600.082	596.178	823.861	753.721	901.187	ENSG00000162066
AMER1	1029.62	903.841	1269.85	1038.2	1114	853.079	1047.47	1264.78	984.099	1184.52	1015.07	1008.35	813.893	610.542	ENSG00000184675
AMER2	2089.51	2308.92	2594.36	1662.76	2458.63	1712.72	2678.74	2492.75	2189.74	2685.97	2215.77	2729.91	1992.94	1799.47	ENSG00000165566
AMER3	1658.37	1868.93	2094.46	1579.15	2302.17	1836.34	1873.81	2091.31	1892.82	1984.71	1816.39	2275.64	1704.43	1982.97	ENSG00000178171
AMFR	3394.57	3704.53	3439.28	3212.65	4000.79	3289.14	3461.43	3701.18	3712.85	3641.51	3664.3	3442.82	3095.37	3143.69	ENSG00000159461
AMH	1098.59	1876.36	1218.1	1595.21	1200.61	148.957	863.971	674.748	1462.96	843.301	1425.65	1977.31	718.674	1870.52	ENSG00000104899
AMIGO1	1143.51	1751.2	1621.46	1127.23	1346.57	1378.94	1564.62	1345.93	1299.66	1449.98	1708.85	1743.7	1167.21	1274.9	ENSG00000181754
AMIGO2	209.999	531.164	420.581	273.523	783.69	658.076	675.079	1168.4	476.535	925.683	808.033	412.352	647.091	939.132	ENSG00000139211
AMIGO3	189.868	7.36541	188.573	150.645	272.745	219.17	130.714	201.706	199.298	312.336	235.792	212.53	106.509	114.14	ENSG00000176020
AMMECR1	227.23	41.0228	103.822	213.489	72.8859	100.3	177.497	55.2802	104.291	104.668	126.511	62.4597	101.855	48.5121	ENSG00000101935
AMMECR1L	1346.32	1533.5	1769.88	1640.67	1605.34	1858.87	1583.5	1450.93	1332	1657.8	1591.21	1461.15	1471.92	1491.24	ENSG00000144233
AMN1	2081.68	1543.81	1666.1	1209	1447.77	996.19	1180.02	1263.8	1155.18	1107.88	1366.14	1130.68	1039.81	1530.45	ENSG00000151743
AMOT	1526.22	507.206	786.503	1321.71	840.268	320.95	371.596	667.507	644.76	522.894	501.04	427.814	200.181	169.269	ENSG00000126016
AMOTL1	1913.06	1788.38	1792.62	2001.81	2930.35	1217.04	2155.32	1463.96	1374.01	2361.37	2032.19	1549.79	1508.79	1573.89	ENSG00000166025
AMOTL2	2776.25	3604.29	3743.67	3596.42	3281.47	3114.36	3363.21	2820.2	2902.22	3550.33	3099.65	3763.5	3454.87	2768.75	ENSG00000114019
AMPD2	2515.36	2939.28	2630.74	2621.76	3724.87	3253.82	3777.08	3310.41	3853.83	3284.64	2608.08	2796.51	3742.24	3877.58	ENSG00000116337
AMPD3	104.267	29.6957	80.3768	62.641	51.5576	114.408	120.011	152.763	78.9657	61.9117	74.0139	68.1751	23.445	17.9565	ENSG00000133805
AMPH	3052.24	2187.72	3009.06	2320.53	2867.58	1848.21	2151	2247	1970.79	2030.23	2201.71	2545.16	1864.12	2619.12	ENSG00000078053
AMT	56.8109	127.479	30.4655	221.854	24.9374	162.628	119.096	28.5398	186.63	223.517	41.3461	114.292	131.227	175.582	ENSG00000145020
AMY2B	260.485	619.567	417.484	404.961	407.109	280.428	339.042	333.066	614.856	431.313	554.253	640.587	771.491	397.479	ENSG00000240038
AMZ2	2903.86	1981.05	1808.42	2204.91	1813.47	2444.56	2520.86	1515.93	1683.33	2392.55	1819.1	1651.62	1813.86	1916.97	ENSG00000196704
AMZ2P1	763.917	402.341	439.94	497.411	339.415	376.877	541.525	265.024	281.824	536.003	332.407	527.676	369.708	462.896	ENSG00000214174
ANAPC1	1222.76	1112.93	1061.05	1207.64	1215.57	1023.38	1103.12	1446.33	1065.89	1220.74	1252.22	1160.76	856.328	898.65	ENSG00000153107
ANAPC10	269.806	152.115	238.189	184.587	182.259	193.295	180.183	182.368	121.656	129.666	143.521	260.628	192.284	282.238	ENSG00000164162
ANAPC11	1927.94	1578.53	2085.19	2310.75	1613.01	2428.19	2001.02	1745.47	1519.51	1932.68	1685.24	1671.53	2203.06	3347.53	ENSG00000141552
ANAPC13	3956.4	3899.37	3245.73	3733.75	3006.59	4072.95	3319.99	3419.39	3346.77	3580.12	2701.98	2242.61	3301.35	3980.06	ENSG00000129055
ANAPC15	354.44	282.106	309.922	593.408	212.478	364.837	362.123	316.605	217.845	252.84	268.412	303.743	444.235	420.017	ENSG00000110200
ANAPC16	1493.15	1325.84	1441.76	1464.63	1171.83	1758.78	1937.96	1192.68	1262.91	1523.31	1380.13	1457.22	1883.41	1836.15	ENSG00000166295
ANAPC2	1030.55	1588.08	1463.47	1381.57	1481.09	1222.24	1347.05	1333.5	1620.68	1327.68	1362.56	1334.57	1428.26	1819.04	ENSG00000176248
ANAPC4	999.359	752.502	783.005	970.856	657.883	609.714	686.813	877.261	967.007	678.129	766.637	893.059	853.805	805.435	ENSG00000053900
ANAPC5	2706.94	2860.76	2824.37	3107.55	2752.07	2404.45	2104.31	3087.36	2960.6	2599.26	3172.52	2789.27	2339.39	3512.06	ENSG00000089053
ANAPC7	2262.7	2282.24	1947.85	2099.4	1898.1	2346.64	1896.66	2162.17	2321.25	2086.69	2216.73	1720.17	2337.07	2216.88	ENSG00000196510
ANGEL1	490	467.968	363.725	380.589	468.148	259.253	541.383	411.668	600.297	365.476	493.118	464.595	384.099	240.585	ENSG00000013523
ANGEL2	908.614	946.482	768.337	694.624	795.559	735.406	812.62	835.369	709.307	846.237	602.012	799.426	796.46	639.922	ENSG00000174606
ANGPT2	9.9408	48.6868	61.4616	19.6377	18.9115	79.4746	51.8695	60.7642	44.4029	124.112	144.356	88.7641	58.727	71.3687	ENSG00000091879
ANK1	1721.67	1838.59	1895.16	1497.91	1976.53	1354.16	2405.7	2075.63	1814.25	2635.61	2276.76	1805.77	2033.29	2331.02	ENSG00000029534
ANK2	34934.2	40804.4	31664.4	25065.7	39383.3	35316.9	26646	49070	30336.7	36746.4	41279.4	31637.8	20872.1	23194.6	ENSG00000145362
ANK3	12963.1	11355.4	11295.5	7592.2	10751.7	8587.52	8422.64	13217.5	11631	10223.5	10589.1	10172.1	9756.17	4614.31	ENSG00000151150
ANKAR	76.8357	54.1866	95.298	74.0721	104.478	51.8407	112.092	99.8889	102.193	81.4985	61.8324	110.399	116.529	65.8794	ENSG00000151687
ANKDD1A	430.9	429.597	303.954	154.658	297.877	332.623	586.514	570.168	320.973	354.109	328.823	430.516	425.836	529.662	ENSG00000166839
ANKEF1	396.591	247.411	378.471	306.066	231.007	364.522	397.92	343.783	265.16	278.298	414.279	278.942	223.835	286.034	ENSG00000132623
ANKFY1	5811.77	5716.69	6294.95	4796.35	6326.53	4126.47	4863.48	5278.15	5048.53	5076.37	4687.7	5917.41	4041.64	2451.3	ENSG00000185722
ANKH	1848.68	1227.82	1169.81	1385.38	1509.3	1369.59	1635.76	1746.41	1324.76	1362.51	1827.51	1097.68	1673.08	793.194	ENSG00000154122
ANKHD1	576.887	1222.23	1059.34	982.515	711.312	650.317	689.404	653.778	635.537	826.542	874.624	839.731	658.094	1085.59	ENSG00000131503
ANKHD1-EIF4EBP3	1622.28	1665.77	739.875	1935.2	1079.78	1078.44	1477.13	1421.07	1401.77	1331.55	1011.98	1187.21	1587.33	1071.25	ENSG00000254996
ANKIB1	4533.62	3676.4	4134.91	3141.69	3480.33	2933.48	3138.39	3494.1	3096.71	3742.81	4057.75	3626.03	3050.04	2561.93	ENSG00000001629
ANKLE1	40.073	107.474	51.4655	88.2313	94.3263	83.941	105.231	78.4454	127.114	85.4778	87.8159	132.188	150.356	76.2531	ENSG00000160117
ANKLE2	2608.35	2914.71	2928.88	2887.76	2801.46	2833.71	2845.17	1915.08	2045.93	1950.31	2374.75	2992.83	2760.02	2685.04	ENSG00000176915
ANKMY1	228.886	185.336	219.657	351.641	370.026	213.313	208.902	245.489	389.543	326.633	308.163	312.59	345.947	192.565	ENSG00000144504
ANKMY2	2493.89	2165.54	1788.9	2353.35	2194	1454.79	1463.98	1741.07	1912.14	1843.5	1828.65	1596.25	1415.26	2085.78	ENSG00000106524
ANKRA2	1202.61	847.155	1008.71	981.946	752.608	726.841	811.515	788.9	738.941	769.718	727.881	712.419	827.311	723.972	ENSG00000164331
ANKRD10	3435.01	3811.2	3046.42	3315.73	2751.08	2069.36	2553.36	2995.66	3535.45	2854.93	3114.65	3709.63	3039.25	2528.41	ENSG00000088448
ANKRD10-IT1	202.887	140.995	196.934	143.928	134.601	97.7837	105.984	177.008	184.841	109.023	108.908	235	104.5	90.4507	ENSG00000229152
ANKRD11	4696.95	5841.07	6033.54	5770.15	8143.72	7233.57	8864.29	6948.64	6503.83	9153.98	7270.34	7008.57	8394.62	6494.49	ENSG00000167522
ANKRD12	3208.97	2025.03	2749.47	2547.07	2833.42	1699.14	1714.45	3118.03	1502.02	3026.59	1553.16	1752.55	1701.51	1875.68	ENSG00000101745
ANKRD13A	2316.9	2302.63	2652.11	2684.21	1898.01	2095.16	2291.01	2166.56	2026.65	2498.46	2734.69	2213.47	2273.02	2078.07	ENSG00000076513
ANKRD13B	1965.13	3796.94	3242.65	3129.41	3535.76	2796.98	2796.1	3523.66	4424.66	4059.67	3854.55	4802.08	3557.89	4756.35	ENSG00000198720
ANKRD13C	3301.52	2803.65	2672.83	2293.11	2347.57	1919.82	2132.41	2513.82	2142.05	2213.2	2664.1	2429.54	1849.29	1898.26	ENSG00000118454
ANKRD13D	1899.56	2483.69	2841.42	2360.82	2848.34	2538.68	2332.56	2483.79	2926	2347.25	2393.48	3022.27	2785.55	3479.76	ENSG00000172932
ANKRD16	240.422	268.225	270.495	378.948	345.822	199.472	235.142	311.035	341.788	296.274	304.811	357.671	361.621	401.262	ENSG00000134461
ANKRD17	6824.51	5579.86	5368.56	5677.36	5360.65	4165.43	4447.96	6392.39	4875.14	5550.72	5332.29	4745.68	3862.83	3434.78	ENSG00000132466
ANKRD18EP	503.42	248.319	334.416	385.727	242.637	176.46	118.349	316.967	182.776	366.357	218.874	323.008	118.567	61.3773	ENSG00000217165
ANKRD19P	33.2802	39.4235	49.6614	47.4543	37.5281	12.9788	66.3087	10.7501	31.6752	44.1918	40.8361	36.1037	91.7569	239.804	ENSG00000187984
ANKRD23	83.621	110.557	73.7814	132.23	108.705	77.7687	145.05	100.742	98.3482	104.956	110.261	120.439	152.501	57.3881	ENSG00000163126
ANKRD24	299.349	313.161	491.073	218.823	237.795	578.82	527.954	722.004	633.48	482.609	344.885	827.709	706.224	507.694	ENSG00000089847
ANKRD26	800.929	618.826	579.204	456.887	680.523	561.793	441.288	589.188	563.603	673.205	901.531	549.664	502.573	416.658	ENSG00000107890
ANKRD27	1038.82	948.91	881.155	773.328	809.085	681.264	583.285	863.602	838.465	760.664	817.771	823.302	644.721	812.077	ENSG00000105186
ANKRD28	2491.07	3189.22	3078.32	2146.04	2453.69	2691.33	2372.58	2824.96	3370.83	3237.61	3187.43	2924.71	2674.74	2242.53	ENSG00000206560
ANKRD29	108.934	95.927	52.7947	28.5186	75.7779	30.56	45.8289	62.6472	23.5434	19.2814	140.948	70.2831	67.6107	73.3404	ENSG00000154065
ANKRD34A	323.685	360.107	402.265	179.034	540.749	483.351	488.418	476.453	386.912	486.089	507.925	448.457	476.227	503.899	ENSG00000272031
ANKRD34C-AS1	44.0497	1.40137	11.3915	5.14059	21.6488	40.5593	144.533	28.5566	21.8542	89.7202	75.3996	39.7565	296.382	59.6441	ENSG00000259234
ANKRD36	731.584	574.711	659.687	706.59	675.547	472.249	504.028	707.632	885.243	728.179	664.506	905.768	632.759	538.157	ENSG00000135976
ANKRD36B	648.861	312.53	334.355	484.635	287.858	217.579	232.23	389.535	395.912	426.402	446.515	586.626	408.232	299.565	ENSG00000196912
ANKRD36BP2	56.2755	154.68	116.728	59.2509	54.2051	145.942	134.7	273.662	276.107	134.489	239.385	107.635	183.309	61.1076	ENSG00000230006
ANKRD36C	543.671	389.523	450.15	375.53	369.719	178.345	181.256	567.885	430.191	296.278	330.605	559.314	311.645	206.293	ENSG00000174501
ANKRD37	157.941	176.17	84.7547	82.6692	106.75	61.7897	96.4262	125.095	119.581	90.9289	111.605	62.3726	111.297	141.09	ENSG00000186352
ANKRD39	416.47	646.644	689.597	555.642	577.165	758.567	672.573	725.919	876.506	553.204	689.827	626.206	654.309	1220.69	ENSG00000213337
ANKRD40	2602.46	2616.59	2829.63	2212.34	1609.25	1902.43	1824.81	2395.2	1945.76	2153.17	2268.24	2219.02	1789.67	2202.74	ENSG00000154945
ANKRD42	781.268	486.242	612.331	507.355	591.446	315.358	427.263	486.727	437.227	312.434	394.645	430.332	353.774	361.887	ENSG00000137494
ANKRD44	2079.31	1743.37	2056.79	1960.68	1255.54	1344.94	1362.46	1681.01	1601.79	1469.34	1714.52	1483.17	1279.25	834.09	ENSG00000065413
ANKRD45	145.644	84.9527	136.446	46.6686	2.51242	38.2662	67.8909	89.0951	95.4267	61.1471	104.848	82.8774	41.0518	47.1352	ENSG00000183831
ANKRD46	12304.3	8243.81	8675.75	9893.24	6390.14	7428.46	6561.48	7008.99	6178.36	7297.09	7424.33	6605.36	6351.96	8461.58	ENSG00000186106
ANKRD49	494.417	357.349	464.182	442.202	191.587	212.45	175.689	323.026	337.142	285.63	346.252	302.933	210.752	405.72	ENSG00000168876
ANKRD50	6175.83	4891.86	4957.17	4257.11	4318.87	3214.4	3214.96	4191.2	3456.72	4932.77	4718.63	4402.3	3053.68	2922.52	ENSG00000151458
ANKRD52	2569.88	2844.09	2202.9	2410	3648.95	3154.09	2985.29	3079.97	3080.71	2778.8	2773.94	3339.39	2964.75	2157.15	ENSG00000139645
ANKRD54	1214.82	1340.12	1478.94	1308.85	1583.22	1246	1319.64	1475.36	1370.72	1457.77	1184.84	1345.19	1319.13	1736.59	ENSG00000100124
ANKRD6	2035.9	2343.6	2309.03	1545.89	2128.04	1582.14	2195.58	2237.24	2122.58	2068.99	2255.27	2159.71	1637.73	1971.84	ENSG00000135299
ANKRD9	255.82	412.503	486.937	451.96	680.013	279.274	206.232	707.308	1015.53	364.364	381.111	483.868	188.423	720.192	ENSG00000156381
ANKS1A	3848.79	3512.1	3771.66	4365.06	4577.22	3349.25	3382.36	4015.39	3884.57	4448.22	3471.5	4403.79	3124.3	2635.96	ENSG00000064999
ANKS1B	1415.08	934.344	1310.92	879.315	1204.29	1051.14	1415.39	972.976	1031.26	900.554	775.275	895.908	1752.3	619.557	ENSG00000185046
ANKS3	614.541	962.568	895.52	847.195	1084.57	1099.56	1097.74	786.686	1190.68	956.876	1056.71	1289.93	1521.5	1384.9	ENSG00000168096
ANKS6	325.857	457.746	483.683	519.743	391.325	399.597	413.121	337.338	634.412	541.583	609.623	555.331	779.674	441.431	ENSG00000165138
ANKZF1	593.406	1021.63	838.599	865.852	826.961	653.309	896.582	844.479	1291.57	862.719	1077.99	1513.34	1247.61	1443.64	ENSG00000163516
ANLN	159.078	109.696	133.926	163.172	127.745	272.266	143.809	128.961	205.668	111.742	186.071	110.276	131.558	129.741	ENSG00000011426
ANO10	1156.13	966.898	855.551	863.547	938.161	743.973	667.074	1115.71	1189.79	765.947	1173.47	764.428	774.688	806.256	ENSG00000160746
ANO3	14.7629	21.953	16.8531	26.1121	126.118	45.8803	265.528	84.9515	29.9752	37.4207	140.212	46.0456	296.181	127.116	ENSG00000134343
ANO4	271.457	477.657	471.679	263.411	327.666	456.568	461.827	579.415	518.619	468.534	287.757	379.353	316.981	373.883	ENSG00000151572
ANO5	3340.31	6494.07	6892.2	1801.87	1696.98	3095.36	2731.74	3710.04	3944.07	4303.53	6211.64	4207.16	4191.15	5044.89	ENSG00000171714
ANO6	1141.75	1002.19	1274.44	1279.08	1161.43	1565.04	999.502	1563.97	1054.91	1625.21	1246.71	1130.01	1081.92	857.292	ENSG00000177119
ANO8	2602.38	2183.59	1835.93	3354.52	3139.44	1249.85	1737.33	2309.39	3142.03	2250.01	2131.37	3684.15	2491.98	2162.21	ENSG00000074855
ANOS1	452.426	171.689	669.17	714.022	282.885	220.358	223.251	531.982	278.433	273.634	131.5	420.181	615.534	69.6367	ENSG00000011201
ANOS2P	0	0	0	0	416.116	0	0	0	0	329.62	0	605.253	349.654	291.663	ENSG00000241859
ANP32A	2283.07	2709.75	2593.4	2291.07	2440.37	3566.86	3145.77	2508.32	2484.06	2792.64	2609.4	2256.36	3180.85	3494.09	ENSG00000140350
ANP32B	1241.81	1468.24	1313.26	1267.44	1165.52	2330.08	1944.49	1334.87	1292.64	1706.4	1622.07	1353.67	2226.93	2295.74	ENSG00000136938
ANP32E	753.402	688.136	761.263	842.098	750.604	806.659	588.769	653.62	542.618	830.442	674.821	565.253	851.833	601.782	ENSG00000143401
ANTKMT	750.69	989.861	1031.92	1502.66	1418.54	1402.06	1077.34	1485.34	1712.37	1504.03	1338.7	1402.23	1743.77	2748.93	ENSG00000103254
ANTXR1	342.887	267.056	228.562	189.297	155.593	369.908	178.124	274.753	215.197	211.636	237.777	285.052	139.091	185.684	ENSG00000169604
ANTXR2	554.024	214.816	673.335	1053.3	719.11	1953.71	905.619	1732.24	937.551	927.679	1102.12	909.974	583.136	397.555	ENSG00000163297
ANXA1	0	13.1254	4.87566	3.98976	0.736424	149.758	2.20344	298.622	17.175	0	27.9933	22.0293	124.651	0	ENSG00000135046
ANXA11	70.5201	30.396	23.3506	38.1132	284.754	85.2295	45.5923	119.192	54.5905	51.5487	59.1811	38.0342	66.0227	23.3298	ENSG00000122359
ANXA2	4589.41	9681.8	6135.71	7462.39	4148.57	13439.4	6361.24	14397.3	8589.01	4502.2	11776	5353.05	6247.18	9432.11	ENSG00000182718
ANXA2P2	411.199	617.642	293.543	467.287	235.552	749.675	470.745	813	468.815	267.156	641.819	295.857	365.75	562.086	ENSG00000231991
ANXA4	30.6616	35.5574	68.5554	52.4289	54.0163	38.7076	19.7104	89.035	40.379	29.5854	21.9103	35.4057	27.3445	50.1365	ENSG00000196975
ANXA5	473.199	730.224	586.158	542.944	550.254	1360.88	1044.51	1082.81	998.925	1165.59	1162.87	631.774	959.53	1135.48	ENSG00000164111
ANXA6	637.912	955.295	1228.25	721.914	639.054	1996.71	1376.17	2807.93	1229.3	1353.09	1656.47	1179.69	1315.63	2189.76	ENSG00000197043
ANXA7	555.608	582.024	609.888	732.937	709.644	705.917	743.748	844.584	783.084	569.66	696.326	615.038	694.645	692.079	ENSG00000138279
ANXA9	37.9652	94.6774	146.215	104.565	133.687	124.731	172.212	90.5479	97.0541	104.089	158.57	110.454	177.812	117.345	ENSG00000143412
AOC2	139.622	289.855	327.668	199.933	302.683	467.558	405.173	274.294	335.599	416.524	283.325	342.18	492.438	258.505	ENSG00000131480
AOC3	45.5811	45.4441	42.5219	60.5808	58.1191	100.598	91.5614	59.7372	76.1052	81.6183	57.5106	43.7143	139.421	45.3471	ENSG00000131471
AOPEP	168.843	87.8244	164.962	240.729	91.6785	192.639	227.085	223.095	152.729	124.448	151.155	146.522	271.719	183.413	ENSG00000148120
AP000229.1	47.7574	44.3073	127.798	78.1424	68.9674	55.1614	59.4544	29.935	34.1601	108.459	63.745	76.2325	84.5137	77.8844	ENSG00000273492
AP000254.2	96.5612	111.533	53.8781	74.8426	45.1623	67.4371	79.488	53.5139	58.8601	72.6821	89.8758	53.3666	116.558	113.063	ENSG00000273271
AP000311.1	0	199.918	22.2944	0	146.113	7.86766	198.72	0	0	0	0	0	390.87	0	ENSG00000249209
AP000347.1	71.2433	16.1481	22.8871	51.2649	96.6627	44.2633	85.5488	42.5317	102.972	59.0306	39.4973	65.0485	187.597	23.9628	ENSG00000272578
AP000350.4	0	2235.93	0	0	1083.01	0	0	0	0	0	0	1335.1	0	0	ENSG00000251357
AP000350.6	104.156	30.5138	6.50252	61.4094	83.2403	41.5862	73.3056	102.911	60.9253	48.1273	52.8681	71.1554	37.1778	4.30718	ENSG00000273295
AP000459.1	0	98.9069	42.7309	0	11.512	4.4958	52.1088	6.17468	0	68.7533	122.654	14.9801	104.5	34.4574	ENSG00000227716
AP000459.2	2.9264	123.241	456.865	9.05824	1127.55	502.087	43.8638	468.253	380.305	46.8078	124.527	298.922	201.309	23.4949	ENSG00000228592
AP000648.4	624.936	558.719	547.141	360.78	327.648	493.414	443.366	546.459	378.976	546.098	544.541	615.12	451.158	255.2	ENSG00000280385
AP000662.1	107.925	106.29	35.9441	99.2402	58.9298	72.1423	74.7361	63.0493	62.5846	82.1737	88.6462	115.517	128.97	31.9212	ENSG00000254602
AP000688.1	41.2284	44.1924	52.0202	79.6403	49.59	69.685	80.3712	61.7468	77.4475	64.8245	17.9752	123.586	92.4422	116.294	ENSG00000230212
AP000704.1	251.016	166.678	240.714	285.643	327.461	234.591	217.254	133.309	208.604	253.55	335.933	232.486	311.325	234.703	ENSG00000224790
AP000708.1	58.5877	76.8107	42.7309	66.207	15.0541	80.9245	62.7072	49.3975	41.3053	56.967	68.7285	55.2391	42.2019	31.227	ENSG00000255537
AP000757.1	69.3973	71.3483	107.849	69.8455	98.1589	32.6074	64.3493	37.0905	92.0225	46.2223	44.4663	97.4417	37.2256	24.7981	ENSG00000254528
AP000766.1	505.59	383.001	273.106	272.504	197.474	236.03	183.705	216.114	228.212	272.067	220.989	247.172	189.908	203.514	ENSG00000261098
AP000813.1	312.468	378.792	236.878	146.807	220.498	278.74	208.435	263.453	184.841	270.102	333.069	235	222.062	261.661	ENSG00000285813
AP000866.1	257.527	225.347	248.706	187.386	181.136	114.227	244.576	163.044	134.745	310.199	152.423	241.931	309.54	112.185	ENSG00000245498
AP000880.1	47.5855	85.119	132.294	51.436	61.2793	64.6322	30.9892	13.0394	79.5102	46.9074	30.9168	44.7137	42.1115	64.0195	ENSG00000255129
AP000892.4	44.4833	95.7503	39.0151	58.5308	67.3007	84.2963	62.7072	44.2519	137.34	43.2164	46.5239	97.3706	76.3653	77.5292	ENSG00000280143
AP000894.2	411.278	1238.86	550.773	403.79	287.172	289.457	209.889	571.322	636.124	466.451	849.54	276.474	190.467	1232.82	ENSG00000265179
AP000944.5	113.921	84.1761	304.69	155.442	393.177	209.055	301.171	405.471	385.172	278.942	253.767	357.65	233.115	328.422	ENSG00000285816
AP001000.1	247.37	225.171	294.471	303.209	284.257	240.525	218.15	250.075	225.114	273.049	349.987	222.829	229.096	273.506	ENSG00000254612
AP001062.1	124.77	156.778	91.0353	76.7617	151.426	167.469	179.29	94.6785	130.112	161.079	123.711	197.55	145.697	184.132	ENSG00000184441
AP001065.3	101.986	66.2887	45.5177	85.3974	67.3007	47.2059	57.408	79.2418	75.3822	46.1629	62.3844	92.6893	32.1538	89.3739	ENSG00000274225
AP001107.9	95.0008	120.717	76.82	164.487	115.423	90.3715	109.218	153.87	138.063	84.2493	159.813	148.25	105.359	82.8463	ENSG00000255468
AP001148.1	139.96	134.682	119.832	72.9236	133.716	131.502	120.998	61.7468	112.557	131.613	144.859	85.1993	126.606	104.449	ENSG00000278989
AP001160.3	18.4443	45.2446	56.6649	23.0285	30.1082	62.9412	62.7072	28.8152	37.1748	34.3767	35.9503	46.8128	58.2788	23.6895	ENSG00000269176
AP001267.3	47.6779	9.63591	58.1436	9.19629	58.0592	48.3706	64.4485	48.6145	22.0656	34.7791	41.4719	19.2836	52.7487	118.265	ENSG00000255435
AP001267.5	167.033	0	0	227.824	0	370.277	138.844	122.732	44.7823	0	0	3.12105	105.078	154.102	ENSG00000285827
AP001273.1	132.365	213.597	153.274	152.564	126.631	178.708	148.378	72.038	151.797	132.596	137.457	141.375	158.759	204.591	ENSG00000279696
AP001324.1	93.3064	95.7503	104.969	73.8831	49.59	84.2963	108.634	93.6494	108.426	84.4684	64.4991	73.9642	121.582	155.058	ENSG00000227615
AP001347.1	113.691	109.506	109.416	130.187	53.8761	129.084	22.7704	43.0733	28.8527	75.9988	141.235	63.352	79.6401	157.347	ENSG00000224905
AP001372.2	715.65	547.945	451.009	499.957	365.418	316.268	343.956	428.719	386.34	435.161	388.87	345.733	379.076	455.977	ENSG00000254837
AP001453.2	53.1629	75.7585	51.0913	51.8141	46.0478	130.378	90.0864	61.7468	50.599	61.878	43.3518	128.267	105.505	131.369	ENSG00000257086
AP001453.3	13.3389	122.163	122.644	95.4172	352.402	92.7455	136.845	224.646	186.442	164.935	252.237	229.242	250.26	228.991	ENSG00000286264
AP001469.3	55.0707	51.1353	43.1382	41.45	33.4721	61.9052	60.0909	57.9201	37.9171	33.9434	73.0825	76.8454	85.7273	58.145	ENSG00000239415
AP001486.2	196.377	108.377	46.4466	36.4618	32.7648	109.023	16.7808	32.9316	27.8811	45.1807	51.8107	44.9403	49.2355	77.5292	ENSG00000260966
AP001505.1	47.7381	79.9673	47.3755	26.8666	58.4453	73.0568	150.144	57.6304	67.1211	63.8424	64.4991	79.5817	152.731	94.7579	ENSG00000276529
AP001626.1	4.33983	9.46981	19.5076	15.3523	19.4818	77.5526	114.816	9.26202	38.2074	83.4862	39.1224	29.9602	94.4518	64.6076	ENSG00000235023
AP001636.3	76.4167	76.9046	59.6431	41.6604	102.748	107.986	30.054	68.7774	33.288	44.5754	42.4764	66.4334	106.572	79.1324	ENSG00000255240
AP001816.1	107.594	117.766	128.81	111.013	109.341	204.582	195.063	122.104	183.726	112.681	103.829	111.963	141.652	286.851	ENSG00000254531
AP001972.3	165.454	76.1244	65.7395	97.2441	52.1451	96.9594	124.166	113	255.773	148.125	80.9448	177.256	143.071	161.902	ENSG00000255136
AP002026.1	50.1546	59.2389	14.546	133.17	105.545	56.5436	28.145	77.8444	78.7549	79.8645	64.9975	69.5598	36.5063	55.5308	ENSG00000246090
AP002360.1	87.9654	130.245	139.077	202.393	145.358	143.517	199.58	71.8343	76.3497	177.39	113.788	122.86	313.526	211.114	ENSG00000255135
AP002381.2	52.078	99.9591	60.3806	83.4783	83.2403	150.609	152.794	75.1253	93.9696	130.631	98.3347	161.036	155.745	108.756	ENSG00000285693
AP002387.2	190.953	153.621	229.446	226.447	63.7585	73.0568	248.179	68.9506	105.329	69.7355	136.4	183.506	47.2259	310.117	ENSG00000254682
AP002748.5	0	0	0	1019.97	1037.85	0	0	0	0	909.508	0	0	0	0	ENSG00000256349
AP002784.1	119.536	108.164	86.2702	109.379	53.9812	83.0574	66.3776	65.7283	99.9778	62.6942	78.0673	51.087	103.687	83.1446	ENSG00000250519
AP002784.2	86.7966	68.3931	66.8831	77.7212	65.5296	41.5862	49.4592	103.94	47.5011	59.9136	59.2123	71.1554	47.2259	109.833	ENSG00000256745
AP002847.1	30.3788	77.8629	23.2233	28.7856	16.8252	48.3299	28.2624	19.5532	27.8811	42.2342	90.9331	51.4941	52.2499	44.1486	ENSG00000279138
AP002990.1	4192.38	3973.02	8874.97	7707.21	4532.38	623.286	436.65	412.909	6960.76	3369.4	9512.23	6694.48	697.494	10977.5	ENSG00000255508
AP003068.2	45.4929	72.5519	74.4391	80.6559	134.996	111.286	154.931	162.057	149.767	133.606	99.9596	181.909	178.702	87.9178	ENSG00000254614
AP003068.4	203.972	320.921	179.284	123.778	145.228	367.532	241.113	191.415	252.995	254.387	287.602	266.833	310.485	213.205	ENSG00000278952
AP003071.5	68.3523	124.16	124.477	131.454	94.7522	159.601	179.29	49.3975	102.231	113.934	81.4169	125.458	164.788	71.0684	ENSG00000287725
AP003108.2	157.809	162.625	153.733	206.867	62.697	271.073	87.8037	160.216	244.658	144.994	72.932	64.0082	172.679	1.84059	ENSG00000256591
AP003119.3	143.214	226.223	164.421	191.904	146.999	201.187	153.677	166.716	134.242	202.331	167.063	172.271	135.649	143.214	ENSG00000261578
AP003352.1	130.195	110.481	104.969	81.5593	91.2101	128.13	87.4368	94.6785	102.231	69.7355	93.0479	89.8805	149.716	104.449	ENSG00000245970
AP003355.2	45.5682	67.3409	37.1573	21.1095	31.8793	41.5862	69.7728	12.3494	34.0769	39.2876	50.7534	25.2789	30.1442	61.3773	ENSG00000272321
AP003469.4	308.128	398.784	305.619	274.423	212.528	437.217	238.464	208.91	242.669	292.693	250.595	335.18	324.552	346.728	ENSG00000261087
AP003486.1	768.15	722.862	467.253	479.761	455.165	531.629	468.979	400.325	508.055	310.372	510.706	444.721	536.567	465.175	ENSG00000255455
AP003721.1	37.9735	134.682	66.8831	133.373	48.7044	60.6933	46.8096	123.494	111.524	78.5752	94.1052	112.351	57.274	162.596	ENSG00000256196
AP004608.1	283.161	254.446	131.75	240.224	137.883	148.722	285.228	167.592	176.846	271.662	141.293	239.66	117.976	100.19	ENSG00000255545
AP005329.2	54.2479	44.1924	53.8781	50.8546	29.2227	33.7185	32.6784	37.0481	44.4032	52.0561	31.7209	43.0678	61.2932	48.4557	ENSG00000265399
AP006222.1	121.997	82.0862	167.902	76.5207	73.8017	70.1303	257.707	156.8	144.215	119.804	168.269	99.5661	201.667	134.77	ENSG00000228463
AP006284.1	51.7875	45.9016	71.7975	39.8619	98.0112	51.0365	116.512	35.287	124.768	38.4839	113.392	114.691	145.778	86.2874	ENSG00000254815
AP006545.1	43.3983	31.566	64.0963	51.8141	61.9874	60.6933	82.1376	83.3582	61.958	88.3971	84.589	72.0917	67.322	46.3021	ENSG00000260949
AP006545.3	61.8426	165.196	94.7511	83.4783	108.035	213.551	195.187	129.668	99.1328	220.011	179.752	184.442	204.98	145.367	ENSG00000286677
AP006621.3	95.9348	67.0096	117.052	95.2758	67.1187	57.2125	156.475	199.676	147.3	94.8637	120.187	139.205	129.624	110.646	ENSG00000255284
AP006621.5	161.012	183.686	260.887	165.624	273.871	38.0135	216.678	490.201	507.307	318.82	348.87	223.921	273.241	317.462	ENSG00000279672
AP1AR	2752.88	1761.68	1937.95	1768.59	1451.76	2151.64	1779.74	1655.84	1279.92	1902.86	1795.59	1461.42	1901.56	1787.06	ENSG00000138660
AP1B1	2945.93	3453.12	2744.49	3689.8	4318.44	3238.16	3160.01	3634.09	4002.29	3565.05	4066.94	3596.16	2928.56	4219.77	ENSG00000100280
AP1G1	4703.75	4037.15	4234.59	4640.83	4502.96	4049.97	4306.87	4759.67	4104.64	4639.89	4333.26	4026.27	4128.59	2819.59	ENSG00000166747
AP1G2	1434.64	1787.1	1107.83	1156.65	1207.07	852.979	1313.57	1461.55	2737.41	1471.75	1797.81	2495.86	2373.66	1926.5	ENSG00000213983
AP1M1	7458.89	10359.6	8556.35	3570.94	9571.42	7631.53	8541.34	2409.25	3340.53	8059.05	3632.74	2728.23	3744.71	11055.6	ENSG00000072958
AP1S1	2039.55	2144.23	2262.15	2967.83	2506.5	3565.49	2896.11	2449.19	2071.68	2280.36	2316.63	2198.13	3152.83	3334.27	ENSG00000106367
AP1S2	9756.59	6034.95	8000.67	9376.9	4099.2	4222.34	6685.77	4746.83	5855.84	3823.2	3743.66	3537.63	3226.5	5716.95	ENSG00000182287
AP1S3	274.832	171.221	91.4918	135.886	297.654	238.998	262.718	182.373	189.579	152.61	238.412	160.461	260.807	90.7875	ENSG00000152056
AP2A1	4868.75	6660.36	5131.58	5881.63	7300.44	4957.1	5063.68	7025.29	6805.51	5870.66	6223.91	6313.95	4749.63	7649.39	ENSG00000196961
AP2A2	6768.29	7225.93	5919.15	6803.38	7392.63	5092.88	5500.47	6621.98	7518.87	6036.57	6993.87	5659.74	5137.43	7032.85	ENSG00000183020
AP2B1	28790.8	26467.6	26045.2	24101.9	33858.5	20824	19530	27996	22686.3	22949	27629.3	23607.3	15891.5	18637.4	ENSG00000006125
AP2M1	13941.9	13520.4	14331	16354.4	20637.2	19896.9	13738.6	14421.8	14884.8	16329.9	16472.6	14039.8	16939.6	18880.7	ENSG00000161203
AP2S1	2063.75	2826.34	2536.76	3023.22	2552.62	3628.49	3234.32	2333.75	2756.59	2451.42	2958.41	2484.72	3065.17	4390.44	ENSG00000042753
AP3B1	800.401	659.868	971.75	592.946	722.304	793.544	595.4	729.019	700.298	958.142	952.718	673.832	685.449	633.07	ENSG00000132842
AP3B2	3687.44	3880.15	3731.27	4214.94	4536.9	3492.98	3434.92	4328.21	4732.3	3673.31	3842.45	4383.8	3725.39	4034.03	ENSG00000103723
AP3D1	6699.7	7265.36	6395.42	6869.4	9161.91	6905.58	6863.98	8000.44	8662.16	7792.57	7803.9	7683.57	6300.99	7770.89	ENSG00000065000
AP3M1	3358.29	3076.52	3355.83	2891.52	3009.63	2518.34	2530.57	3562.88	2938.24	3002.11	2982.82	2849.66	2093.02	2722.07	ENSG00000185009
AP3M2	1782.48	1193.47	1336.51	1768.8	1552.57	966.724	1270.13	1037.14	1036.58	1056.23	1120.79	929.236	1070.03	1148.97	ENSG00000070718
AP3S1	3740.87	3638.42	2815.85	3051.75	2728.15	3401.63	2777.13	2968.11	2862.77	3075	3245.02	2263.53	3563.37	4087.28	ENSG00000177879
AP3S2	3852.91	3059.55	3341.23	2510.95	3075.72	2688.61	2686.73	3047.85	2914.93	3296.08	2967.07	2865.56	2515.6	3223.4	ENSG00000157823
AP4B1	579.195	928.104	506.776	582.88	685.326	612.504	709.916	926.916	883.46	515.884	667.682	678.043	714.902	921.842	ENSG00000134262
AP4E1	796.94	609.295	649.167	641.543	511.255	673.969	697.257	682.751	575.376	622.811	659.222	556.224	728.635	478.009	ENSG00000081014
AP4M1	527.224	833.189	839.761	774.037	720.456	1089.93	623.962	600.945	1040.03	955.251	708.195	895.16	850.357	1087.45	ENSG00000221838
AP4S1	562.878	590.198	554.398	604.67	672.822	568.246	673.724	513.22	505.649	684.241	476.037	597.312	580.241	525.161	ENSG00000100478
AP5B1	752.961	507.161	669.76	521.979	772.186	809.245	984.767	985.891	801.323	971.386	885.012	637.59	838.009	776.368	ENSG00000254470
AP5M1	3985.44	3488.02	3830.29	3188.82	3532.37	3228.86	2803.16	3872.71	3165.61	3318.66	3501.58	3240.2	2778.29	2912.21	ENSG00000053770
AP5S1	335.967	432.754	286.327	320.391	395.323	366.174	334.305	432.689	517.748	480.599	545.666	517.02	471.796	284.601	ENSG00000125843
AP5Z1	744.08	1310.75	862.973	1281.09	1208.78	1054.64	1267.8	1196.59	1334.01	1502.38	1072.53	1253.26	1145.14	1373.41	ENSG00000242802
APAF1	2053.15	1831.63	1874.1	1383.74	1652.12	1117.99	1190.21	1604.72	1250.78	1402.12	1386.18	1658.76	784.481	1045.12	ENSG00000120868
APBA1	7622.78	8906.02	8900.09	5427	9561.05	6302.36	7825.33	8703.44	7570.15	7624.25	8621.59	8658.04	6529.41	6612.41	ENSG00000107282
APBA2	5478.4	6334.66	6525.27	6189.51	7478.14	6208.01	5841.18	6309.62	6571.93	6893.69	5705.49	7380.88	5609.68	6543.58	ENSG00000034053
APBA3	205.375	261.085	172.9	245.763	286.681	272.969	342.953	253.469	308.189	254.556	259.924	261.292	297.569	354.87	ENSG00000011132
APBB1	7602.43	9460.93	10384.9	8383.35	10446.2	11225.1	10336.5	8883.17	9926.18	9306.6	9467.56	10052.5	9613.49	12349.9	ENSG00000166313
APBB2	4397.55	4701.19	4967.3	3418.56	5252.34	4161.34	4934.9	3945.79	3744.56	7122.71	5257.33	5190.79	4258.38	3234.06	ENSG00000163697
APBB3	1307.31	1769.53	1921.97	2223.8	1925.67	1550.8	1921.2	2184.51	1870.72	1455.3	1561.32	2160.61	2138.28	2215.26	ENSG00000113108
APC	25710.9	13763.2	14737.3	11089.5	11605.5	9190.04	9966.45	24146.5	9636.24	12356.9	14357.7	13731.3	6380.2	8061.43	ENSG00000134982
APC2	23008	31397.1	27296.9	30278.7	38189.6	22376.1	20028	31958.9	35578	40840.6	28911	42809.8	22723.6	24858	ENSG00000115266
APCDD1	62.8622	38.4954	27.0141	70.5066	149.404	64.3165	147.506	126.468	47.4665	95.7097	74.6865	30.7403	114.844	16.1621	ENSG00000154856
APEH	2080.7	2575.92	2972.64	3142.16	3274.07	2757.29	2769.3	2883.25	3142.23	2612.52	2955.62	3111.21	2829.6	3725.07	ENSG00000164062
APEX1	2190.71	3546.97	3363.81	3584	3250.83	4255.81	3628.5	3202.3	3815.37	3335.39	3448.75	3603.42	3800.34	5017.15	ENSG00000100823
APEX2	155.149	182.031	274.035	223.568	185.962	206.807	219.917	239.784	210.657	180.723	213.587	244.363	234.12	310.117	ENSG00000169188
APH1A	1667.19	1826.93	2416.44	2478.57	2393.93	2619.89	2207.57	2133.93	2430.46	2038.66	2128.48	2107.02	2663.46	2700.24	ENSG00000117362
APH1B	731.962	930.015	1012.49	616.796	750.734	769.788	682.509	890	916.856	612.063	931.931	715.845	770.529	641.765	ENSG00000138613
API5	4637.88	4025.38	3952.19	4559.63	3248.23	3433.99	3240.68	3710.25	3662.92	3941	3699.09	3740.52	3327.23	3323.7	ENSG00000166181
APIP	360.265	460.056	301.658	357.843	193.332	384.591	380.643	426.045	390.449	342.086	509.674	351.04	391.354	366.577	ENSG00000149089
APLN	75.947	24.2006	35.2994	91.1545	74.3849	69.685	60.0576	57.6304	51.6316	54.0205	51.8107	54.3028	42.2019	91.5275	ENSG00000171388
APLP1	21559.7	31077	26123.6	29328.2	36729.1	31352.4	29207.7	25878	34847.7	25860	22953.9	30620.8	25310.3	38863.1	ENSG00000105290
APLP2	20148	18448.2	16260.5	14989.1	14620.1	16620.5	15030.9	18887.3	16149	14313.6	16843	14890.8	13798.2	13722.3	ENSG00000084234
APMAP	3619.41	3994.31	3467.9	3792.64	3708.68	4925.13	4863.62	4688.31	4700.79	3454.67	3528.4	3566.55	4554.2	4943.05	ENSG00000101474
APOE	106.679	142.739	123.785	78.7549	347.945	1952.68	427.17	386.474	279.358	341.591	270.843	318.639	947.484	244.137	ENSG00000130203
APOL2	44.2947	90.5523	20.2853	39.2741	104.759	16.007	105.409	113.613	62.7474	83.3978	68.2657	40.0016	226.931	148.242	ENSG00000128335
APOL6	5.42479	9.46981	15.7918	20.1499	54.0176	88.7921	46.8096	334.462	58.8601	62.8602	19.0325	23.4064	33.1586	0	ENSG00000221963
APOLD1	42.2631	54.6494	55.6697	32.5849	73.412	97.6675	88.215	60.6455	67.0414	91.7693	95.0495	43.9517	104.376	26.8879	ENSG00000178878
APOO	1628.61	826.659	1082.32	2082.83	747.088	1081.69	1000.35	927.001	861.238	634.321	735.074	639.223	970.776	1497.47	ENSG00000184831
APOOL	1750.91	1536.4	1372.3	1232.52	1627.7	1022.74	959.81	1703.27	1317.15	1326.39	1320.81	1129.69	998.627	1062.64	ENSG00000155008
APP	59900.4	59448	52028.7	50781.1	52761.4	62812.6	55377.2	48392.7	49537.8	51532.3	53742.7	46797.9	57784.7	47969.8	ENSG00000142192
APPBP2	4452.14	3195.79	3467.62	3081.94	3280.89	2940.64	2819.69	3255.28	2566.96	3200.53	2753.12	2761.63	2571.5	2210.69	ENSG00000062725
APPL1	2332.65	1935.95	1873.96	1494.53	1708.18	1621.53	1610.24	1890.75	1602.07	1673.77	1855.32	1506.68	1656.93	1260	ENSG00000157500
APPL2	779.304	1012.26	925.996	809.462	573.952	580.71	541.112	582.75	686.191	581.181	923.41	814.996	716.191	723.057	ENSG00000136044
APRT	340.935	644.516	434.593	847.551	585.129	639.125	795.574	773.462	819.055	609.678	681.755	522.404	787.364	1238.37	ENSG00000198931
APTR	409.605	381.625	462.775	389.339	464.753	345.623	395.028	393.053	411.497	402.826	443.238	329.551	439.482	409.439	ENSG00000214293
APTX	855.205	725.592	827.835	996.469	766.972	907.481	969.166	1032.97	888.089	783.429	701.001	743.286	867.947	936.907	ENSG00000137074
AQP11	458.286	401.104	510.507	332.779	487.193	220.813	331.342	414.703	356.778	347.659	370.546	431.778	291.443	427.536	ENSG00000178301
AQP3	3.38615	53.7712	28.0199	23.7242	242.776	271.885	368.446	90.8853	77.4576	86.3005	82.1399	36.7673	195.014	57.7093	ENSG00000165272
AQP5	18.1385	42.1948	15.53	5.66168	51.691	49.7393	94.1386	14.1687	44.0289	77.8319	43.0811	36.0415	47.4311	45.5345	ENSG00000161798
AQR	1887.17	1749.62	1719.07	1648.58	1562.88	1319.37	1361.91	1856.29	1288.95	1853.15	1733.35	1528.6	1385.8	1198.8	ENSG00000021776
ARAF	219.719	346.717	266.51	406.472	315.448	418.997	388.662	352.348	430.568	271.035	302.375	334.635	384.076	440.177	ENSG00000078061
ARAP1	186.761	141.633	155.271	124.386	136.817	292.18	206.687	284.71	261.794	149.706	106.492	226.003	275.943	137.462	ENSG00000186635
ARAP2	44.2673	78.6106	24.5565	34.0805	93.6556	31.6287	4.51887	39.4908	55.6457	18.6807	105.064	23.1533	20.5643	29.3834	ENSG00000047365
ARC	155.295	171.571	162.637	300.244	422.972	519.045	458.225	276.112	304.788	351.072	241.204	179.938	295.348	279.446	ENSG00000198576
ARCN1	7080.04	6139.66	6750.2	6616.76	6119.81	6525.6	6373.71	6183.61	5555.55	6691.8	5778.22	5181.85	5745.9	4906.46	ENSG00000095139
AREL1	3959.46	3698.52	3944.3	3797.18	4044.67	3896.13	3851.64	4189.84	3806.02	4526.37	3641.49	3705.67	3529.23	2873.28	ENSG00000119682
ARF1	10898.2	11847.8	12558.7	14344.1	12402.9	11299.7	11331.7	11899.1	12534.4	10825.1	12267.7	10337.7	10904.7	14443.7	ENSG00000143761
ARF3	7805.27	8387.34	8387.27	9408.71	10193	11557.1	12451.9	11186.7	10348.6	8196.27	9486.86	8590.95	9939.29	10872.2	ENSG00000134287
ARF4	5768.08	6178.37	6256.47	6572	5350.02	7134.16	5526.32	5322.72	5336.24	5678.09	5562.26	4318.4	5589.37	6566.77	ENSG00000168374
ARF5	4714.49	5379.63	6592.22	7369.44	5489.73	6382.14	5366.26	5495.57	5939.96	4806.06	5032.17	5088.93	5580.99	8322.4	ENSG00000004059
ARF6	3586.87	2571.58	2800.73	2578.23	2545.91	3132.45	2351.96	2538.82	2502.07	2363.15	2601.11	2600.92	2990.3	2315.11	ENSG00000165527
ARFGAP1	1951.51	2522.03	2369.09	2520.93	2888.98	2634.27	3080	2141.54	3262.57	2646.16	2522.73	2723.27	3650.21	3324.54	ENSG00000101199
ARFGAP2	2176.06	3123.15	2824.46	3040.76	3047.34	4239.23	3631.15	3028.39	3314.7	3129.44	3273.34	3184.2	3939.29	3451.88	ENSG00000149182
ARFGAP3	1471.49	1071.37	1183.16	1185.02	1143.79	1044.03	962.594	852.622	950.262	886.204	887.265	838.541	996.849	746.143	ENSG00000242247
ARFGEF1	5015.92	4384.32	4220.84	3557.92	3539.11	3139.99	3343.47	4359.86	3538.96	4469.4	4412.56	3877.95	3226.24	3122.55	ENSG00000066777
ARFGEF2	3243.07	2662.29	2459.84	2252.22	2677.29	2057.39	2527.57	2910.02	2285.9	2858.3	2680.09	2465.18	2139.7	1392.48	ENSG00000124198
ARFGEF3	5136.19	3661.66	3907.09	3353.53	5639.97	4332.83	5270.05	6341.4	3898.19	4876.57	4896.64	4724.35	4249.33	2400.17	ENSG00000112379
ARFIP1	664.424	637.13	555.159	779.196	598.984	522.504	547.399	572.592	460.838	573.736	477.148	431.022	472.216	462.281	ENSG00000164144
ARFIP2	1374.06	1127.05	1503.33	1989.86	1746.86	2085.41	2149.45	1513.62	1643.76	1451.43	1446.99	1429.2	1836.02	1916.61	ENSG00000132254
ARFRP1	655.421	601.603	686.333	975.523	1188.37	1669.74	1714.82	919.59	1395.73	1135.88	1022.51	979.857	1830.62	1717.86	ENSG00000101246
ARG2	3183.86	2556.94	3273.23	3092.66	3372.57	4874.03	3267.69	2661.03	2721.19	3285.94	3089.99	2542.45	2880.95	3288.49	ENSG00000081181
ARGLU1	9767.13	7105.02	7490.14	8813.75	6620.73	3678.28	5186.86	6249.57	8076.5	6332.46	7334.68	7973.87	8290.54	6707.92	ENSG00000134884
ARHGAP1	1710.33	2243.59	1903.94	1911.21	2367.35	1727.68	1653.61	1841.27	2126.25	1817.54	1804.8	1881.39	1338.35	1917.9	ENSG00000175220
ARHGAP10	36.5024	37.4413	17.0683	55.0204	58.8439	8.45105	36.3832	54.5452	15.1188	29.1082	69.3523	82.8882	35.0767	25.0436	ENSG00000071205
ARHGAP11A	59.7645	93.0706	57.2409	52.8549	46.2991	87.8807	55.2475	43.2369	55.5351	114.708	40.4749	32.3426	56.2875	30.1601	ENSG00000198826
ARHGAP12	2851.65	2033.1	2027.99	1771.82	1867.7	1923.58	1786.11	2130.66	2206.74	1921.47	2048.99	1850.07	1673.97	1657.91	ENSG00000165322
ARHGAP17	948.35	913.819	854.369	1160.12	1089.66	828.378	918.3	911.937	937.808	928.658	810.521	998.713	1167	1413.92	ENSG00000140750
ARHGAP18	583.838	84.0388	178.991	427.248	612.674	864.03	605.355	774.686	412.379	706.023	743.372	390.716	465.469	320.361	ENSG00000146376
ARHGAP19	320.243	256.014	226.021	224.853	192.503	219.048	118.896	205.168	187.41	148.917	198.225	156.848	178.887	213.419	ENSG00000213390
ARHGAP19-SLIT1	44.2625	33.0768	7.59846	16.9952	7.24348	80.2812	85.5848	61.3268	26.4276	96.9494	63.8161	52.9184	121.295	56.6362	ENSG00000269891
ARHGAP20	205.32	198.074	88.8221	52.4722	179.047	32.4647	331.74	47.1506	40.1122	152.611	188.331	116.566	223.407	158.73	ENSG00000137727
ARHGAP21	9046.08	5533.43	5979.29	4786.12	5886.6	4720.16	4772.54	4819.02	4729.23	5996.59	5445.07	5539.08	4505.13	4322.21	ENSG00000107863
ARHGAP22	434.637	920.953	1435.98	1053.68	1168.14	2391.61	1753.14	2095.59	2966.07	1004.26	513.503	1776.82	1703.11	2142.63	ENSG00000128805
ARHGAP23	1399.65	1137.24	1733.48	2008.48	4276.15	3306.85	4075.32	2964.81	2902.23	4411.91	2660.96	2659.24	4135.58	2013.76	ENSG00000275832
ARHGAP24	117.632	75.2708	130.69	257.122	198.62	176.667	197.242	278.877	217.586	192.304	327.219	216.766	159.906	188.231	ENSG00000138639
ARHGAP26	567.131	323.15	290.551	397.07	609.928	552.683	315.38	1262.01	509.99	335.182	402.582	460.938	291.84	193.624	ENSG00000145819
ARHGAP27	284.771	451.898	301.823	346.891	332.21	71.6203	165.521	260.244	281.183	87.578	206.485	493.869	182.482	267.848	ENSG00000159314
ARHGAP27P1-BPTFP1-KPNA2P3	488.907	430.105	346.835	295.878	221.542	172.201	288.287	363.489	562.747	275.248	382.022	544.925	359.144	439.646	ENSG00000215769
ARHGAP28	235.647	563.034	1062.42	527.502	504.251	668.761	503.575	787.314	372.14	1065.73	642.334	1211.12	348.535	133.087	ENSG00000088756
ARHGAP29	83.0384	17.7918	33.9864	59.5285	39.4043	49.0928	65.3229	101.827	69.9232	22.5788	48.4915	19.1642	44.6818	43.6226	ENSG00000137962
ARHGAP32	2412.4	1935.23	1896.42	1756.72	2444.02	1410.58	1965.88	1702.48	1551.55	2114.92	2055.25	2477.34	1812	1111.77	ENSG00000134909
ARHGAP33	3349.2	4716.86	3941.96	4540.21	5918.13	3250.46	4038.05	3997.94	5683.13	4299.57	4222.11	5910.33	4143.62	5420.98	ENSG00000004777
ARHGAP35	8572.89	8934.62	8766.29	8285.88	12707	9431.89	9823.52	10145.4	8250.49	11497.7	8937.05	10141.2	9480.67	6438.15	ENSG00000160007
ARHGAP36	191.05	171.669	652.321	393.638	1335.1	1403.02	1519.97	196.821	392.81	886.242	421.784	474.083	515.14	709.794	ENSG00000147256
ARHGAP39	1657.62	2573.05	2161.81	2189.79	3033.58	2431.96	2210.25	2731.27	3087.95	2785.96	2518.64	2826.28	2432.46	2514.41	ENSG00000147799
ARHGAP4	47.9479	46.7032	76.3856	64.8005	105.099	121.098	109.267	92.7153	106.299	154.533	55.0578	150.429	270.493	99.1051	ENSG00000089820
ARHGAP44	1006.61	1041.93	1142.65	912.665	1452.29	1162.96	1457.01	1439.82	1246.28	1348.92	1474.54	1180.93	1199.71	994.185	ENSG00000006740
ARHGAP45	293.867	447.527	341.649	555.881	742.452	503.394	503.149	780.646	828.525	447.846	518.057	685.472	836.425	657.546	ENSG00000180448
ARHGAP5	4161.05	2433.14	3183.83	1894.99	2428.03	1888.61	2204.5	2755.25	3177.75	2833.43	2430.21	2686.89	2147.76	2048.72	ENSG00000100852
ARHGAP5-AS1	56.4178	73.6541	75.2435	64.2879	67.3007	61.8173	87.4368	34.9899	36.1422	73.6643	87.7611	73.0279	72.3461	90.4507	ENSG00000258655
ARHGDIA	4079.08	7491.54	6988.96	7206.53	8234.1	10144.2	7969.61	10087.2	11382	7147.49	8920.65	7409.41	6963.41	12912.1	ENSG00000141522
ARHGDIG	1691.63	1982.86	1968.11	1219.12	1663.1	2065.54	2221.77	2802.73	2481.6	1503.51	2054.02	2631.01	2630.27	3527.25	ENSG00000242173
ARHGEF1	587.386	539.551	471.182	658.053	561.436	507.594	581.517	628.901	1045.69	570.822	643.576	751.951	1120.4	622.081	ENSG00000076928
ARHGEF10	32.5443	12.938	22.0816	174.087	194.794	141.739	31.2029	40.8021	31.5642	25.8889	17.2634	231.572	19.8671	4.03052	ENSG00000104728
ARHGEF10L	3511.71	5058.25	4372.36	5113.59	3994.71	3200.57	3729.77	4451.19	5199.88	4537.37	4342.73	5017.85	4447.51	5117.28	ENSG00000074964
ARHGEF11	3081.44	3198.75	3470.48	3263.24	5173.46	2722.34	3178.26	3731.33	3652.16	4088.72	3550.88	3622.32	3081.46	2587.83	ENSG00000132694
ARHGEF12	12475	8514.59	9175.5	7704.7	9183.97	7006.37	7381.99	9188.62	7846.09	8592.13	9234.33	8017.73	7274.23	4355.52	ENSG00000196914
ARHGEF16	49.3195	11.8015	32.6707	37.6669	71.8915	83.3142	69.3859	25.5769	58.7578	42.3065	38.7297	29.1958	64.6622	17.1095	ENSG00000130762
ARHGEF17	1465.63	1772.03	1867.11	989.287	2156.17	1205.28	1975.31	1983.4	1808.13	2336.59	1837.55	1819.49	1973.67	1755.25	ENSG00000110237
ARHGEF18	1222.63	1063.55	1298.86	1537.01	1430.06	1262.38	1348.72	1212.15	1385.95	1292.09	1172.4	1479.42	1356.55	1483.04	ENSG00000104880
ARHGEF2	1215.83	1903.22	2213.74	1735.53	3125	2364.6	3262.94	1158.45	1843.23	3415.01	2440.41	2726.33	3228.97	2068.85	ENSG00000116584
ARHGEF25	772.955	1094.77	1542.78	886.116	1591.37	1917.28	1850.04	1268.66	1040.41	1589.27	1259.12	1866.27	2251.81	1487.33	ENSG00000240771
ARHGEF3	1027.73	864.684	975.622	601.409	735.736	650.889	587.778	955.697	675.527	628.399	671.648	656.393	588.019	829.92	ENSG00000163947
ARHGEF33	97.0241	111.295	41.8276	102.24	139.457	89.3313	159.788	101.913	125.373	128.903	138.632	157.03	138.005	146.305	ENSG00000214694
ARHGEF37	53.383	37.5497	40.2152	59.1856	44.3604	38.4404	50.818	52.8061	12.6375	42.1467	40.1959	43.1876	43.7825	11.2954	ENSG00000183111
ARHGEF39	15.7473	89.3833	33.9153	30.7896	72.1184	85.7982	39.2845	44.5212	67.3809	22.1583	24.1476	50.4448	107.988	58.7299	ENSG00000137135
ARHGEF4	1822.65	2008.18	1725.96	1836.84	2640.07	1482.81	2508.83	2164.7	2457.3	1983.76	2049.52	2280.62	2173.68	1984.72	ENSG00000136002
ARHGEF40	791.109	1213.78	1064.59	1330.15	1459.73	1247.1	1499.56	1469.81	1366.93	1662.61	1229.39	1503.44	1297.34	1452.75	ENSG00000165801
ARHGEF6	75.7722	17.8462	23.1699	153.614	156.417	148.02	113.701	235.719	192.897	66.6352	66.4605	57.0734	88.5177	128.225	ENSG00000129675
ARHGEF7	10264.6	8868.32	8751.69	7044.95	8409.29	6619.79	7009.54	7181.56	6740.39	7651.86	8104.84	8397.92	6850.45	5980.1	ENSG00000102606
ARHGEF9	5072.01	4240.63	5360.42	3769.8	5239.37	4200.43	4517.75	5673.53	3975.43	3791.3	4836.9	4243.31	3533.5	3668.59	ENSG00000131089
ARID1A	5987.46	7529.04	7292.8	6673.21	8541.53	5479.35	5628.81	6596.24	5408.07	7372.24	6765.73	6893.46	5431.32	4932.92	ENSG00000117713
ARID1B	6515.5	6387.76	6631.86	4903.39	6185.13	5392.48	4716.98	6175.03	5110.43	6617.66	5693.6	6657.91	5324.7	3319.14	ENSG00000049618
ARID2	1775.62	1462.03	1751.01	1273.82	1363.85	1112.9	1307.58	1415.63	1069.86	1453.62	1449.6	1407.91	1201.15	955.34	ENSG00000189079
ARID3A	970.972	1564.42	1618.68	1340.26	1875.91	2204.56	2476	1712.28	2036.14	2288.74	1853.46	2616.95	2469.56	1962.58	ENSG00000116017
ARID3B	3530.74	4574.15	4415.38	5007.77	5513.2	5968.09	5777.23	5224.95	5041.76	5411.85	5085.3	5691.75	5495.34	5316.56	ENSG00000179361
ARID4A	2016.26	1497.91	1561.6	1401.08	1750.1	1600.33	1667.03	1544.1	1304.92	1740.24	1416.12	1418.12	1515.65	1141.56	ENSG00000032219
ARID4B	2360.39	2241.11	1793.15	1824.45	1523.96	1627.05	1662.33	1536.38	1783.34	1784.94	1919.61	1792.65	1688.72	1363.36	ENSG00000054267
ARID5A	84.1169	51.0217	96.6576	66.4082	67.3769	40.1828	47.0946	127.074	26.3527	43.761	13.083	70.9005	62.0952	30.8105	ENSG00000196843
ARID5B	1356.05	718.026	872.533	442.661	677.512	705.01	393.972	852.268	477.944	728.683	826.709	893.36	637.966	801.562	ENSG00000150347
ARIH1	5360.79	4553.63	4306.01	4102.35	4106.63	3832.92	4057.23	3668.18	3660.71	4595.29	3893.98	4218.2	4788.2	3087.01	ENSG00000166233
ARIH2	1962.9	2349.29	2615.13	2416.59	2950.11	2609.88	2441.01	2266.26	2081.8	2868.87	2548	2425.79	2525.6	1960.32	ENSG00000177479
ARIH2OS	56.8246	100.198	83.152	121.877	57.3424	51.3747	69.8068	63.6998	93.4508	54.2481	56.3862	75.7835	75.5911	61.5241	ENSG00000221883
ARL1	1179.72	1074.36	1122.95	981.102	1028.79	1057	1028.04	977.666	833.273	995.773	1030.51	807.492	913.828	744.202	ENSG00000120805
ARL10	3733.46	3933.87	3782.56	3434.47	3921.28	3984.03	4312.02	5883.02	3905.12	4331.11	4167.76	3748.96	4220.14	2882.33	ENSG00000175414
ARL13B	288.117	261.915	261.434	216.714	157.28	209.717	259.817	252.279	225.761	152.505	206.537	214.658	234.612	217.951	ENSG00000169379
ARL14EP	1260.35	936.299	978.623	1144.2	921.112	788.159	681.719	890.084	854.684	873.844	839.38	784.765	739.474	1084.12	ENSG00000152219
ARL15	1619.73	1178.17	1288.33	1354.24	1159.44	918.145	985.666	972.014	1051.69	1157.14	904.46	964.983	882.192	848.983	ENSG00000185305
ARL16	859.213	1025.37	1014.69	939.723	993.691	1680.02	1439.41	893.307	1085.29	975.087	1140.05	1200.22	1545.25	1164.57	ENSG00000214087
ARL17A	157.72	303.061	224.072	243.986	280.859	296.96	306.859	388.757	224.229	264.817	304.522	508.682	336.021	358.403	ENSG00000185829
ARL17B	74.5134	193.348	128.172	98.6923	293.075	138.59	121.511	122.324	109.207	194.755	108.698	220.705	186.363	154.176	ENSG00000228696
ARL2	908.579	1329.19	1360.18	1567.7	1473.12	2264.42	1856.45	1577.43	1368.76	1302.76	1490.02	1315.65	1777.17	2514.42	ENSG00000213465
ARL2BP	3721.87	3682.96	3902.53	3257.97	3319.45	3011.56	2854.77	3125.42	2694.87	3295.72	3585.69	2469.21	2746.64	4038.87	ENSG00000102931
ARL3	3116	2525.28	3253.12	2763.42	2547.68	3117.84	3367.64	2462.67	2506.2	2565.48	2640.23	2641.18	2917.96	3495.27	ENSG00000138175
ARL4A	612.998	493.535	487.224	544.589	570.219	433.138	898.395	577.636	339.301	754.217	693.244	349.256	782.628	811.046	ENSG00000122644
ARL4C	5679.02	4090.18	5423.89	4990.47	6490.01	8751.29	8341.74	7097.79	6061.54	8720.82	7857.19	4732.91	5369	5701.4	ENSG00000188042
ARL4D	267.985	268.311	369.715	475.922	456.936	559.728	502.541	302.559	329.41	443.95	283.373	407.271	438.096	419.95	ENSG00000175906
ARL5A	3195.35	1644.62	2124.77	1781.05	1641.03	1429.32	1824.74	1959.81	1310.9	1875.51	1574.76	1494.69	1664.41	1672.97	ENSG00000162980
ARL5B	5455.17	3705.85	4348.33	3695.12	3381.86	2592.95	2718.49	3297.28	2580.55	3528.03	3758.92	3190.76	2378.38	2766.28	ENSG00000165997
ARL6	1200.14	1049.55	1100.87	1049.58	1185.95	1099.53	1097.89	1137.59	981.222	1068.26	1179.86	861.571	903.748	922.238	ENSG00000113966
ARL6IP1	22355.9	19542.7	14049.9	15700	13768.4	14012.3	11519.8	14483.7	13856.8	12737.8	14661.5	10783.7	11350.1	14580.3	ENSG00000170540
ARL6IP4	1565.88	1847.83	2082.91	2256.21	1893.54	3197.24	2819.54	1843.3	2248.89	2008.88	1969.69	2274.2	3342.86	3742.86	ENSG00000182196
ARL6IP5	8312.6	7683.93	7468.67	5507.4	5473.02	8104.72	5981.93	6786.07	6225.96	5809.01	7004.98	5222.43	6778.91	7771.41	ENSG00000144746
ARL6IP6	781.025	548.616	714.39	701.121	403.019	524.402	289.037	323.868	449.519	450.857	393.633	563.047	454.979	561.374	ENSG00000177917
ARL8A	4492.82	5491.18	6066.73	5511.35	5709.15	6437.94	6816.81	6078.86	6396.2	5178.76	5711.01	5977.35	6043.34	8230.26	ENSG00000143862
ARL8B	4583.59	4775.7	3714.69	3518	3363.07	3964.32	3479.87	4441.64	3862.01	3828.24	4232.9	3244.93	3345.08	4087.21	ENSG00000134108
ARMC1	3079.27	2317.41	2339.08	2389.54	1846.73	1511.87	1564.75	1891.18	1821.47	1837.58	2084.07	1672.48	1694.86	2179.72	ENSG00000104442
ARMC10	1248.16	976.669	890.552	942.755	1304.93	1022.17	1022.9	937.892	1030.5	869.272	1011.02	674.297	1050.76	1059.27	ENSG00000170632
ARMC2	109.438	169.504	223.978	71.195	173.92	42.7267	125.071	69.555	93.1068	137.722	48.2584	133.904	101.165	129.701	ENSG00000118690
ARMC4	72.9938	6.30314	57.0785	30.3374	67.1957	82.2333	27.6437	93.8947	61.6613	34.2348	19.1034	56.8695	19.3985	8.7545	ENSG00000169126
ARMC5	843.61	971.82	851.499	1075.04	1241.95	969.23	917.505	1119.49	1402.36	1049.31	1000.12	1296.93	808.493	1599.43	ENSG00000140691
ARMC6	1062.53	1703.73	1912.7	2108.49	2167.34	2196.11	1865.9	2316.17	2315.75	2119.96	1957.32	2151.15	2007.44	3295.65	ENSG00000105676
ARMC7	433.587	559.793	625.599	673.523	754.029	805.768	687.677	496.878	630.932	783.939	537.715	563.85	645.84	872.257	ENSG00000125449
ARMC8	2957.08	2325.37	2535.66	2197.75	2905.59	1722.25	1905.54	2123.67	2061.31	2757.76	2709.82	1978.53	2096.58	1789.8	ENSG00000114098
ARMC9	816.312	635.773	580.258	742.282	752.192	715.774	907.881	982.745	751.594	724.394	707.43	891.338	1027.51	1101.86	ENSG00000135931
ARMCX1	2818.72	3232.36	3590.32	2635.8	2950.6	3357.24	3112.4	3102.78	2986.37	2791.38	2945.81	3058.75	2984.27	3850.62	ENSG00000126947
ARMCX2	7157.17	3213.83	3142.86	5264.06	4038.92	3645.8	3329.7	3296.2	3558.61	3021.38	3057.74	3380.99	3215.9	2972.54	ENSG00000184867
ARMCX3	13703.6	5919.74	6624.23	10725.9	5487.88	8332.69	8121.13	6960.34	6219.19	6214.95	6228.05	7300.23	7982.15	5268.7	ENSG00000102401
ARMCX4	828.953	959.393	847.675	792.522	1362.78	1105.05	1107.93	1152.57	1045.94	830.296	1133.99	1063.43	1219.41	712.915	ENSG00000196440
ARMCX5	410.577	701.936	508.156	638.082	509.953	559.668	589.448	483.327	656.843	473.615	481.685	550.187	525.579	431.849	ENSG00000125962
ARMCX5-GPRASP2	964.518	957.658	969.485	938.281	1053.04	715.912	1033.86	518.847	749.761	1322.85	882.285	902.177	536.088	656.146	ENSG00000271147
ARMCX5-GPRASP2	964.518	957.658	969.485	938.281	1053.04	715.912	1033.86	518.847	749.761	1322.85	882.285	902.177	536.088	656.146	ENSG00000286237
ARMCX6	1442.82	1167.48	1285.23	1924.96	916.514	1346.96	1110.53	928.193	1107.17	847.625	874.4	1197.19	1053.76	1202.16	ENSG00000198960
ARMCX7P	499.987	471.246	405.943	601.329	299.029	421.956	527.773	335.247	434.85	271.187	315.045	354.281	342.298	463.072	ENSG00000204072
ARMH1	224.055	265.534	189.799	262.567	169.767	120.47	105.314	123.995	263.784	124.83	110.226	190.351	222.82	282.295	ENSG00000198520
ARMH3	1656.38	1318.65	1252.1	1517.59	1157.98	1257.42	1271.8	1513.01	1434.02	1238.27	1339.65	1364.86	1088.97	1355.13	ENSG00000120029
ARMH4	844.879	528.314	863.444	690.136	797.322	523.301	694.495	924.481	615.114	1002.61	812.836	896.588	409.455	243.741	ENSG00000139971
ARMT1	813.714	829.239	700.806	762.119	668.387	670.402	781.804	832.259	547.46	893.84	1077.22	825.034	826.687	1308.04	ENSG00000146476
ARNT	943.328	728.796	1169.7	675.239	1117.7	630.426	626.066	753.597	717.249	836.017	1048.99	996.16	584.206	483.314	ENSG00000143437
ARNT2	8147.44	6972.19	7719.4	6530.84	9228.24	6242.03	6352.94	7321.1	6908.7	6580.02	6646.86	6731.24	5527.39	5562.47	ENSG00000172379
ARNTL	204.62	114.32	105.194	93.9451	243.176	177.499	231.178	133.865	186.034	406.644	125.454	85.0314	176.552	139.295	ENSG00000133794
ARNTL2	962.643	787.931	938.375	764.01	694.239	810.681	684.551	1112.21	732.469	977.107	1065.59	865.401	770.129	772.498	ENSG00000029153
ARPC1A	6275.5	6423.2	5977.77	5424.37	5589.51	5736.93	4068.2	5442.07	5719.34	5199.09	5685.3	4595.46	4282.86	6632.72	ENSG00000241685
ARPC1B	189.42	27.4611	67.2019	68.7843	254.078	520.264	337.889	593.264	353.022	223.85	259.62	290.451	414.115	340.331	ENSG00000130429
ARPC2	6540.56	6551.57	6889.21	8118.19	7244.94	8863.42	7329.92	7119.58	7329.18	6819.35	6876.53	6001.65	7354.78	8392.41	ENSG00000163466
ARPC3	4191.63	4110.7	3281.51	5206.31	3605.98	4351.17	3391.16	3827.52	3702.81	3257.59	3696.92	2709.31	3252.16	5288.57	ENSG00000111229
ARPC4	2290.58	2942.29	2899.72	2860.92	2734.35	4238.18	4141.21	2992.22	2752.36	2555.97	2669.54	2604.23	3836.67	4469.95	ENSG00000241553
ARPC4-TTLL3	86.2038	38.1491	35.7441	101.995	65.0509	14.2296	36.7351	35.3942	112.201	50.5352	36.9873	98.5864	71.8453	48.917	ENSG00000250151
ARPC5	9655.4	8286.96	8553	7779.96	8154.35	5733.32	5345.5	6806.34	6849.88	5823.71	6886.49	6454.33	5381.88	7738.69	ENSG00000162704
ARPC5L	1044.93	1306.09	1173.25	1256.17	1293.67	2035.8	1742.64	1277.76	1353.68	1282.76	1198.13	1148.1	1752.24	1579.05	ENSG00000136950
ARPIN	480.538	442.98	710.622	468.236	790.752	583.68	647.833	608.784	679.351	598.62	561.897	649.819	746.58	500.594	ENSG00000242498
ARPIN-AP3S2	216.421	546.754	815.309	968.924	707.077	942.13	998.032	783.148	792.005	701.22	886.224	628.442	647.423	222.31	ENSG00000250021
ARPP19	21532.9	16984.5	21163.4	17123.4	16248.8	13476.1	12765.5	14191	12060.6	17263.4	16374.9	13859.6	13175.3	11673	ENSG00000128989
ARPP21	156.079	33.1866	31.9306	96.4619	84.7584	60.2238	46.3727	182.399	62.7933	26.4978	25.1196	28.2354	11.8541	13.7637	ENSG00000172995
ARRB1	3973.3	4586.22	5150.6	2873.64	5300.72	5832.7	5775.17	6682.09	5128.69	6760.72	6221.2	5999.66	4400.11	4436.35	ENSG00000137486
ARRB2	1731.58	2113	2461.92	2403.85	2073.52	1500.11	1891.09	1831.61	2243.46	1976.16	1932.8	2231.82	2005.22	2408.83	ENSG00000141480
ARRDC1	476.883	848.409	592.798	667.845	869.761	827.145	896.07	815.686	1022.58	853.962	890.493	1072.38	946.95	938.376	ENSG00000197070
ARRDC1-AS1	523.634	386.001	412.966	701.773	553.379	526.13	589.368	479.709	556.631	629.683	445.548	771.788	794.353	749.74	ENSG00000203993
ARRDC3	3237.15	2331.18	1918	2274.58	1844.07	848.596	1052.27	2516.73	1785.42	1238.03	1829.79	1687.78	927.644	2062.63	ENSG00000113369
ARRDC4	1410.44	1047.99	627.029	1091.94	434.798	523.761	763.968	963.251	984.099	550.026	562.517	796.754	580.778	501.786	ENSG00000140450
ARSA	503.459	1158.87	882.069	926.039	1109.86	603.646	736.299	1087.47	1260.41	955.229	978.774	1027.93	1161.27	1175.9	ENSG00000100299
ARSB	1038.35	972.611	960.529	1078.53	916.813	718.301	739.327	909.458	819.607	869.315	922.557	856.714	829.434	537.183	ENSG00000113273
ARSD	802.188	367.09	704.677	584.175	568.406	619.525	1136.17	859.049	740.489	532.196	563.053	616.903	410.118	527.652	ENSG00000006756
ARSG	167.762	153.353	170.903	151.777	140.074	167.001	117.948	458.33	272.479	194.907	284.124	86.5148	108.734	224.191	ENSG00000141337
ARSK	456.566	375.89	417.028	285.831	432.599	431.116	357.953	349.247	354.114	361.339	282.198	264.178	339.164	308.851	ENSG00000164291
ARTN	52.5979	23.8333	28.1507	20.788	57.6515	27.706	35.32	12.4197	137.681	23.7068	25.8897	79.3879	60.349	31.6822	ENSG00000117407
ARV1	1068.4	630.598	619.224	874.339	734.192	615.218	638.698	765.581	587.515	456.756	639.536	575.428	761.849	813.868	ENSG00000173409
ARVCF	3856.4	4135.08	3473.37	4381.09	5152.15	3113.31	3781.52	4446.83	5666.5	3983.55	4218.56	5095.31	4122.73	5781.25	ENSG00000099889
AS3MT	241.946	289.355	181.142	232.204	149.655	312.458	367.411	194.503	261.256	269.12	296.061	286.494	336.61	365.033	ENSG00000214435
ASAH1	4507.46	3759.83	3108.78	3348.45	3445.09	3369.43	3138.43	3209.58	3337.14	3096.23	3280.18	2589.17	2905.21	3087.27	ENSG00000104763
ASAH2	292.912	355.086	296.356	281.723	286.56	360.594	296.341	416.9	373.306	260.729	485.333	318.08	329.802	98.5621	ENSG00000188611
ASAH2B	1261.34	976.567	867.109	954.638	850.887	935.637	853.582	752.117	773.652	1063.91	767.137	734.043	862.479	1008.65	ENSG00000204147
ASAP1	4201.06	4013.98	3978.04	3764.9	3640.84	3447.45	3367.06	5372.92	3717.67	4629.37	5183.32	4092.33	2515.34	3288.12	ENSG00000153317
ASAP2	2545.68	1417.73	1570.72	1555.09	1803.66	783.812	1025.95	1369.18	1223.64	1110.05	1165.44	1361.11	1008.18	733.557	ENSG00000151693
ASAP3	624.223	510.764	549.207	427.83	508.257	360.367	347.581	546.764	540.748	483.216	725.807	616.363	323.656	582.391	ENSG00000088280
ASB1	2197.85	1104.22	1365.55	1284.76	2568.78	1504.6	1448.96	3341.68	1457.28	1591	1561.23	1540.05	1480.27	1238.01	ENSG00000065802
ASB13	1177.73	1155.11	1412.52	1449.13	1206.28	1341.29	1350.08	1678.07	1697.39	1648.81	1509.35	1515.96	1404.32	1758.05	ENSG00000196372
ASB16-AS1	259.256	190.564	208.444	254.902	183.764	128.309	230.916	155.262	342.976	183.401	223.489	249.439	160.352	352.008	ENSG00000267080
ASB3	944.226	616.84	689.286	633.038	613.689	499.451	492.948	596.769	528.628	560.448	589.771	543.041	427.514	601.866	ENSG00000115239
ASB6	1259.17	1553.52	1836.74	1764.32	1983.43	2103.25	2199.29	1809.77	1829.14	1821.28	1616.1	1809.17	1810.66	2366.99	ENSG00000148331
ASB7	912.57	734.968	720.113	564.328	571.915	534.286	564.4	575.04	447.382	577.024	587.829	569.652	558.053	433.004	ENSG00000183475
ASB8	1564.8	1286.64	1336.19	1186.13	1200.08	1221.69	1214.51	1083.6	1117.71	1212.82	1355.46	1372.62	1212.65	1103.63	ENSG00000177981
ASCC1	1053.8	1271.57	1182.18	1041.55	1123.61	1398.44	1569.05	1176.03	1379.28	1487.79	1329.34	1061.37	1444.18	1223.57	ENSG00000138303
ASCC2	557.997	920.083	932.267	902.757	901.367	1171.99	921.452	1075.42	903.82	1086.78	961.667	1029.8	860.388	1278.18	ENSG00000100325
ASCC3	1197.08	949.303	1104.83	1396.56	1304.65	1020.96	1347.3	1465.96	1097.5	1470.13	1205.49	1145.65	852.762	873.875	ENSG00000112249
ASF1A	1187.08	1660.69	1477.97	1296.89	1213.17	1841.77	1689.25	1642.78	1540.27	1682.49	1802.35	1385.56	1788.32	2795.1	ENSG00000111875
ASGR1	307.413	340.999	542.859	457.966	714.18	933.187	622.068	352.565	936.286	684.036	599.231	683.178	942.351	843.104	ENSG00000141505
ASH1L	2322.54	1609.67	1822.37	1440.27	2092.5	1594.37	1777.12	1810.52	1450.62	1854.73	1560.38	1874.4	1345.33	977.838	ENSG00000116539
ASH1L-AS1	75.8749	79.0136	86.4986	113.365	108.107	67.373	96.3086	65.8008	68.2389	92.2382	96.1286	86.0538	92.3544	152.993	ENSG00000235919
ASH2L	1740.69	1487.19	1661.69	1892.4	1818.44	1589.76	1691.98	1570.73	1524.76	1510.43	1607.16	1582.99	1493.77	1847.72	ENSG00000129691
ASIC1	6264.29	5875.18	5037.69	5943.21	6538.78	5631.55	5903.33	5928.61	7523.8	5607.53	5427.56	6080.17	4671.15	5684.22	ENSG00000110881
ASIC2	873.686	390.76	451.883	584.806	1223.65	1326.67	1000.65	1005.63	997.131	841.703	732.331	596.92	906.437	745.69	ENSG00000108684
ASIC3	191.73	255.46	222.294	288.265	244.693	180.082	222.765	201.786	232.413	186.169	284.89	425.636	284.181	291.875	ENSG00000213199
ASIC4	1496.48	1067.14	1001.37	1956.71	2466.12	1295.19	3313.35	686.047	1837.18	1612.01	781.635	1309.33	3135.47	1807.36	ENSG00000072182
ASL	144.909	497.188	482.57	863.103	761.928	1096.65	813.451	1081.46	1032.44	531.099	718.442	478.178	1096.47	1407.52	ENSG00000126522
[truncated: 14,099 more rows]
